# Supplementary material for: Saccades are locked to the phase of alpha oscillations during natural reading
Source: PLoS Biol. 2023 Jan 17;21(1):e3001968. doi: 10.1371/journal.pbio.3001968 (PMC9882905; doi:10.1371/journal.pbio.3001968)
Supplement: S1 Data — (XLSX) [file pbio.3001968.s001.xlsx]

## Sheet: Fig_1C
Descriptions: first fixation durations (ms) as shown in Fig 1C. Data are from 38 participants.			pre-target words		target words
			low frequency condition	high frequency condition	low frequency condition	high frequency condition
			186.783	188.647	217.492	202.913
			209.085	201.112	226.499	219.126
			235.511	220.963	238.785	243.72
			233.176	219.57	240.292	219.557
			213.47	220.206	247.025	232.098
			245.887	241.144	280.811	278.215
			227.026	220.489	259.324	244.574
			227.147	217.504	255.013	239.569
			166.234	169.324	187.036	185.123
			248.388	260.246	307.997	248.32
			215.25	211.135	228.883	220.809
			209.609	200.342	237.128	214.357
			244.943	237.537	252.359	237.951
			201.214	197.409	208.232	192.252
			157.35	172.484	172.939	163.205
			228.036	240.997	244.705	233.748
			185.585	179.563	207.361	192.042
			151.521	156.561	155.954	148.419
			179.043	183.885	192.748	190.017
			199.038	204.666	214.993	201.745
			182.664	181.871	226.655	196.557
			189.372	197.256	235.127	218.913
			204.491	203.983	239.385	234.385
			218.378	215.939	270.511	244.952
			156.229	163.458	165.258	162.813
			324.606	322.871	397.26	354.582
			201.455	206.737	248.472	238.074
			129.592	149.154	170.591	155.904
			206.84	202.983	214.591	206.998
			222.113	225.056	232.16	232.971
			181.52	184.307	181.152	173.983
			173.034	175.22	208.616	198.465
			180.437	176.359	207.981	196.38
			224.1	222.946	249.747	230.101
			250.104	245.156	284.049	252.386
			225.026	233.708	262.218	254.817
			194.194	168.969	201.293	191.061
			201.848	207.641	223.744	216.827

## Sheet: Fig_1D
Descriptions: saccade duration (ms) and saccade amplitude (visual degree) as shown in Fig 1D. Data are from 38 participants.			saccade duration (ms)		saccade amplitude (visual degree)
			low frequency condition	high frequency condition	low frequency condition	high frequency condition
			30.7034	30.4105	1.55242	1.50843
			27.2184	28.3927	1.44853	1.5527
			27.5169	28.6647	1.2628	1.32448
			27.7142	28.7138	1.10153	1.12148
			26.2292	26.8516	1.25865	1.26733
			24.2691	24.0468	1.06265	1.08794
			27.2279	27.2854	1.27017	1.29452
			34.5521	33.1633	1.47298	1.4154
			27.7771	27.8145	1.46184	1.48289
			27.733	26.6589	1.16978	1.12383
			31.3621	30.7744	1.30873	1.31735
			27.0316	26.3719	1.3877	1.33194
			29.9648	31.7274	1.53236	1.62873
			37.1878	36.8289	1.89883	1.92275
			35.8083	39.3024	2.0356	2.09537
			36.91	39.8025	2.27207	2.4478
			36.8401	38.1294	1.94404	1.9714
			42.8091	40.357	2.61323	2.46014
			43.3028	43.876	2.96703	3.04955
			39.8864	39.7647	2.32084	2.27543
			39.0212	40.0372	2.40645	2.40368
			36.6871	36.7031	1.61827	1.61417
			33.5936	33.2441	2.14863	2.2501
			29.8936	29.9769	1.84032	1.84174
			40.6371	39.0453	3.22228	3.10043
			35.4449	35.2244	2.0353	1.9821
			36.7956	37.5155	2.10814	2.24135
			44.0551	40.2422	1.86521	1.69083
			35.5106	37.8834	2.22769	2.36811
			32.8792	32.9548	2.25977	2.2647
			34.1066	34.7508	2.87451	2.96665
			39.1332	39.1636	2.3996	2.38982
			35.4948	36.2564	2.70503	2.67863
			30.1276	30.4528	1.85721	1.90802
			34.7677	35.069	2.26279	2.34395
			34.9895	34.1196	2.01354	2.07491
			38.8246	37.8977	2.28711	2.22391
			34.204	35.1335	2.48619	2.58629

## Sheet: Fig_2A
Descriptions: averaged raw power (fT/m)2 as shown in Fig 2A. Data are from 38 participants.					time points (s)
				frequency points (Hz)	-0.4	-0.399	-0.398	-0.397	-0.396	-0.395	-0.394	-0.393	-0.392	-0.391	-0.39	-0.389	-0.388	-0.387	-0.386	-0.385	-0.384	-0.383	-0.382	-0.381	-0.38	-0.379	-0.378	-0.377	-0.376	-0.375	-0.374	-0.373	-0.372	-0.371	-0.37	-0.369	-0.368	-0.367	-0.366	-0.365	-0.364	-0.363	-0.362	-0.361	-0.36	-0.359	-0.358	-0.357	-0.356
				4	208.916	209.37	209.771	210.223	210.621	211.069	211.464	211.91	212.302	212.744	213.133	213.572	213.958	214.393	214.776	215.208	215.587	216.015	216.392	216.815	217.189	217.609	217.979	218.394	218.761	219.173	219.536	219.943	220.304	220.706	221.063	221.461	221.815	222.208	222.558	222.946	223.294	223.677	224.021	224.399	224.739	225.113	225.45	225.818	226.152
				5	97.6982	97.9666	98.2307	98.4945	98.7542	99.0135	99.2688	99.5234	99.7743	100.024	100.271	100.516	100.758	100.999	101.236	101.473	101.706	101.937	102.166	102.393	102.617	102.84	103.059	103.277	103.493	103.706	103.917	104.126	104.332	104.536	104.739	104.938	105.136	105.331	105.525	105.716	105.905	106.091	106.276	106.458	106.639	106.817	106.993	107.167	107.339
				6	114.467	114.748	115.028	115.302	115.574	115.84	116.105	116.363	116.621	116.872	117.122	117.365	117.608	117.845	118.08	118.309	118.538	118.759	118.981	119.195	119.41	119.617	119.825	120.026	120.226	120.42	120.614	120.801	120.988	121.169	121.35	121.524	121.698	121.866	122.034	122.196	122.357	122.513	122.668	122.818	122.967	123.111	123.254	123.393	123.53
				7	138.574	138.883	139.183	139.481	139.77	140.056	140.334	140.609	140.876	141.14	141.396	141.65	141.895	142.138	142.373	142.605	142.829	143.052	143.266	143.478	143.682	143.884	144.079	144.271	144.456	144.639	144.815	144.989	145.155	145.32	145.478	145.633	145.782	145.929	146.07	146.209	146.341	146.472	146.596	146.719	146.836	146.95	147.06	147.167	147.27
				8	169.277	169.65	170.015	170.371	170.721	171.061	171.395	171.72	172.038	172.347	172.651	172.945	173.234	173.514	173.788	174.053	174.314	174.565	174.812	175.05	175.283	175.509	175.729	175.941	176.149	176.35	176.545	176.734	176.917	177.094	177.267	177.433	177.594	177.75	177.901	178.046	178.186	178.322	178.453	178.578	178.7	178.817	178.929	179.038	179.142
				9	198.47	198.92	199.358	199.786	200.202	200.609	201.005	201.391	201.767	202.133	202.489	202.836	203.173	203.501	203.819	204.128	204.428	204.72	205.002	205.277	205.542	205.801	206.049	206.292	206.525	206.751	206.969	207.181	207.385	207.582	207.771	207.955	208.131	208.302	208.465	208.624	208.775	208.921	209.061	209.196	209.324	209.448	209.566	209.68	209.789
Here, 0 time point indicates the saccade onset towards the target words, and the values are indexed by color in Fig 2A.				10	217.677	218.141	218.592	219.031	219.457	219.87	220.272	220.661	221.039	221.405	221.761	222.104	222.438	222.76	223.072	223.373	223.665	223.946	224.219	224.481	224.735	224.978	225.214	225.44	225.659	225.869	226.071	226.265	226.452	226.63	226.803	226.967	227.126	227.277	227.423	227.561	227.694	227.821	227.942	228.057	228.168	228.273	228.374	228.469	228.56
				11	224.916	225.298	225.667	226.024	226.368	226.7	227.02	227.329	227.626	227.912	228.188	228.453	228.707	228.952	229.187	229.413	229.63	229.838	230.036	230.227	230.41	230.585	230.752	230.912	231.064	231.21	231.349	231.483	231.609	231.73	231.845	231.955	232.059	232.158	232.252	232.343	232.428	232.509	232.586	232.659	232.729	232.795	232.857	232.917	232.973
				12	221.527	221.756	221.973	222.181	222.379	222.568	222.748	222.919	223.082	223.237	223.385	223.525	223.659	223.786	223.906	224.021	224.13	224.234	224.333	224.427	224.517	224.602	224.684	224.761	224.836	224.907	224.975	225.041	225.104	225.165	225.224	225.28	225.336	225.389	225.442	225.492	225.543	225.592	225.64	225.688	225.736	225.782	225.829	225.876	225.923
				13	210.939	211.025	211.106	211.18	211.25	211.315	211.376	211.432	211.485	211.534	211.581	211.625	211.667	211.707	211.745	211.782	211.817	211.852	211.886	211.919	211.953	211.986	212.02	212.054	212.088	212.124	212.16	212.198	212.236	212.276	212.317	212.36	212.405	212.451	212.499	212.549	212.601	212.655	212.71	212.768	212.828	212.89	212.953	213.02	213.087
				14	197.753	197.759	197.763	197.766	197.768	197.77	197.771	197.773	197.774	197.777	197.78	197.784	197.79	197.797	197.806	197.817	197.83	197.845	197.862	197.883	197.905	197.93	197.959	197.99	198.023	198.06	198.1	198.143	198.189	198.239	198.291	198.346	198.405	198.466	198.53	198.598	198.668	198.741	198.817	198.896	198.978	199.062	199.148	199.237	199.328
				15	185.343	185.324	185.307	185.291	185.277	185.265	185.255	185.248	185.243	185.241	185.242	185.245	185.252	185.261	185.274	185.29	185.31	185.332	185.359	185.388	185.42	185.456	185.496	185.538	185.584	185.632	185.684	185.739	185.797	185.858	185.922	185.988	186.058	186.129	186.203	186.28	186.359	186.44	186.523	186.608	186.694	186.783	186.873	186.965	187.058
				16	175.421	175.416	175.415	175.416	175.419	175.426	175.435	175.447	175.462	175.48	175.501	175.524	175.55	175.579	175.611	175.645	175.682	175.722	175.763	175.808	175.854	175.903	175.953	176.006	176.06	176.117	176.174	176.234	176.294	176.357	176.42	176.484	176.55	176.616	176.683	176.751	176.82	176.889	176.958	177.028	177.098	177.168	177.238	177.309	177.379
				17	168.34	168.361	168.384	168.409	168.436	168.466	168.498	168.533	168.569	168.608	168.648	168.69	168.734	168.779	168.826	168.874	168.924	168.975	169.026	169.079	169.132	169.186	169.24	169.295	169.35	169.405	169.46	169.515	169.57	169.625	169.68	169.734	169.788	169.841	169.893	169.945	169.996	170.046	170.096	170.145	170.192	170.239	170.285	170.33	170.374
				18	163.751	163.788	163.826	163.867	163.908	163.952	163.997	164.043	164.09	164.139	164.189	164.239	164.29	164.342	164.395	164.448	164.501	164.554	164.607	164.66	164.713	164.766	164.819	164.871	164.922	164.973	165.023	165.072	165.121	165.168	165.215	165.261	165.305	165.349	165.391	165.432	165.472	165.511	165.549	165.586	165.621	165.656	165.689	165.721	165.752
				19	160.796	160.841	160.887	160.934	160.983	161.032	161.083	161.134	161.186	161.238	161.292	161.345	161.399	161.452	161.506	161.56	161.614	161.668	161.721	161.774	161.826	161.878	161.93	161.981	162.031	162.08	162.128	162.176	162.223	162.269	162.314	162.358	162.401	162.443	162.484	162.524	162.564	162.602	162.639	162.675	162.71	162.745	162.778	162.811	162.842
				20	158.465	158.515	158.567	158.619	158.672	158.726	158.781	158.835	158.891	158.946	159.002	159.058	159.113	159.169	159.225	159.28	159.335	159.39	159.444	159.498	159.552	159.605	159.657	159.708	159.759	159.81	159.859	159.908	159.956	160.004	160.051	160.096	160.142	160.186	160.229	160.272	160.314	160.356	160.396	160.436	160.475	160.513	160.551	160.588	160.624
				21	156.198	156.254	156.311	156.368	156.426	156.483	156.541	156.599	156.657	156.714	156.771	156.829	156.885	156.942	156.998	157.053	157.108	157.163	157.217	157.27	157.323	157.375	157.427	157.478	157.528	157.578	157.627	157.675	157.723	157.77	157.817	157.863	157.909	157.953	157.998	158.042	158.085	158.127	158.17	158.211	158.252	158.293	158.333	158.372	158.411
				22	153.869	153.93	153.991	154.051	154.111	154.17	154.229	154.288	154.345	154.402	154.459	154.515	154.569	154.624	154.677	154.73	154.782	154.833	154.884	154.933	154.983	155.031	155.079	155.126	155.173	155.219	155.265	155.31	155.355	155.399	155.443	155.486	155.529	155.572	155.615	155.657	155.698	155.74	155.781	155.821	155.862	155.902	155.941	155.981	156.02
				23	151.479	151.544	151.607	151.669	151.731	151.791	151.85	151.908	151.964	152.02	152.074	152.127	152.18	152.231	152.281	152.33	152.378	152.425	152.472	152.517	152.563	152.607	152.651	152.694	152.737	152.779	152.821	152.862	152.903	152.944	152.985	153.025	153.065	153.105	153.144	153.183	153.222	153.261	153.299	153.337	153.375	153.413	153.45	153.486	153.523
				24	149.043	149.11	149.175	149.238	149.3	149.36	149.418	149.475	149.53	149.584	149.636	149.687	149.737	149.785	149.832	149.878	149.923	149.967	150.011	150.053	150.095	150.136	150.177	150.217	150.257	150.296	150.335	150.373	150.411	150.449	150.487	150.524	150.561	150.598	150.634	150.67	150.705	150.74	150.775	150.809	150.843	150.876	150.909	150.94	150.972
				25	146.554	146.621	146.686	146.749	146.81	146.868	146.925	146.98	147.033	147.084	147.134	147.182	147.229	147.275	147.319	147.362	147.405	147.446	147.487	147.526	147.566	147.604	147.642	147.68	147.717	147.754	147.791	147.827	147.862	147.897	147.932	147.967	148.001	148.034	148.067	148.099	148.131	148.162	148.192	148.222	148.25	148.278	148.305	148.331	148.356
				26	144.025	144.09	144.151	144.211	144.268	144.323	144.376	144.427	144.477	144.524	144.57	144.615	144.659	144.701	144.743	144.783	144.823	144.862	144.901	144.939	144.976	145.013	145.05	145.086	145.122	145.158	145.193	145.228	145.263	145.297	145.33	145.363	145.395	145.427	145.457	145.487	145.516	145.544	145.571	145.597	145.621	145.645	145.666	145.687	145.706
				27	141.486	141.544	141.6	141.653	141.704	141.754	141.801	141.847	141.892	141.935	141.977	142.018	142.058	142.098	142.137	142.175	142.213	142.251	142.288	142.326	142.363	142.4	142.436	142.473	142.509	142.545	142.581	142.616	142.651	142.685	142.719	142.752	142.784	142.815	142.845	142.874	142.902	142.928	142.953	142.976	142.998	143.018	143.036	143.053	143.067
				28	138.988	139.039	139.087	139.134	139.179	139.222	139.265	139.306	139.346	139.386	139.425	139.463	139.502	139.539	139.577	139.615	139.652	139.69	139.727	139.765	139.802	139.84	139.877	139.914	139.951	139.988	140.024	140.06	140.096	140.13	140.164	140.197	140.228	140.259	140.288	140.315	140.341	140.365	140.388	140.408	140.426	140.443	140.457	140.469	140.479
				29	136.603	136.647	136.69	136.732	136.773	136.814	136.853	136.892	136.931	136.97	137.008	137.047	137.085	137.124	137.162	137.201	137.24	137.278	137.317	137.356	137.395	137.434	137.473	137.511	137.549	137.586	137.623	137.659	137.693	137.727	137.76	137.791	137.82	137.848	137.874	137.898	137.92	137.94	137.958	137.973	137.986	137.996	138.005	138.01	138.013
				30	134.414	134.456	134.497	134.537	134.578	134.618	134.659	134.699	134.74	134.781	134.822	134.863	134.905	134.947	134.989	135.031	135.073	135.115	135.157	135.199	135.241	135.282	135.322	135.362	135.401	135.439	135.475	135.511	135.544	135.576	135.606	135.635	135.661	135.685	135.706	135.725	135.741	135.755	135.766	135.774	135.78	135.782	135.782	135.779	135.773
[truncated: 756 more columns]

## Sheet: Fig_2B
Descriptions: averaged power spectrum (a.u.) as shown in Fig 2B. Data are from 38 participants.
			frequency points (Hz)	4	4.5	5	5.5	6	6.5	7	7.5	8	8.5	9	9.5	10	10.5	11	11.5	12	12.5	13	13.5	14	14.5	15	15.5	16	16.5	17	17.5	18	18.5	19	19.5	20	20.5	21	21.5	22	22.5	23	23.5	24	24.5	25	25.5	26	26.5
			original	6.26698	5.84631	5.57419	5.41935	5.26452	5.16576	5.19115	5.35704	5.57128	5.74349	5.87457	5.93492	5.87842	5.64785	5.27699	4.81975	4.32277	3.85838	3.45051	3.12479	2.86236	2.66567	2.53587	2.44729	2.37961	2.31875	2.2591	2.19563	2.12927	2.06545	1.99908	1.93299	1.86801	1.80158	1.73539	1.67019	1.60484	1.54047	1.47758	1.41838	1.36412	1.31342	1.26659	1.22494	1.18646	1.15231
			1/f corrected	-1.21604	-0.767587	-0.355732	0.0415447	0.341641	0.624176	0.973734	1.41861	1.8755	2.26068	2.58021	2.80847	2.90258	2.80784	2.56012	2.21504	1.82066	1.45048	1.12942	0.883964	0.695963	0.568496	0.503243	0.474985	0.463818	0.456011	0.44626	0.429822	0.407863	0.38603	0.359438	0.33107	0.301921	0.269576	0.235841	0.201591	0.165787	0.129651	0.0937721	0.0604444	0.0309801	0.00406796	-0.0199174	-0.0396213	-0.0569805	-0.0708078
			1/f component	7.48302	6.6139	5.92992	5.37781	4.92288	4.54159	4.21742	3.93843	3.69578	3.48281	3.29437	3.12644	2.97584	2.84001	2.71687	2.6047	2.50211	2.4079	2.32109	2.24083	2.16639	2.09717	2.03263	1.97231	1.91579	1.86274	1.81284	1.76581	1.7214	1.67942	1.63965	1.60192	1.56609	1.53201	1.49955	1.4686	1.43905	1.41082	1.3838	1.35794	1.33314	1.30935	1.28651	1.26456	1.24344	1.22311
[truncated: 7 more columns]

## Sheet: Fig_3B
Descriptions: averaged PLI difference (a.u.) as shown in Fig 3B. Data are from 38 participants.					time points (s)
				frequency points (Hz)	-0.4	-0.399	-0.398	-0.397	-0.396	-0.395	-0.394	-0.393	-0.392	-0.391	-0.39	-0.389	-0.388	-0.387	-0.386	-0.385	-0.384	-0.383	-0.382	-0.381	-0.38	-0.379	-0.378	-0.377	-0.376	-0.375	-0.374	-0.373	-0.372	-0.371	-0.37	-0.369	-0.368	-0.367	-0.366	-0.365	-0.364	-0.363	-0.362	-0.361	-0.36	-0.359	-0.358	-0.357	-0.356
				4	0.018796	0.0187815	0.0187983	0.0188202	0.0188092	0.018826	0.0188448	0.0188716	0.0188965	0.0189152	0.0189207	0.0189147	0.0189058	0.0189009	0.0188891	0.0188692	0.0188541	0.0188379	0.0188186	0.0187962	0.0187734	0.01876	0.0187727	0.0187825	0.0187987	0.0188131	0.0188007	0.0187997	0.0188078	0.018809	0.0187929	0.0187455	0.0187084	0.0186689	0.0186094	0.0185398	0.0184798	0.0184075	0.0183352	0.0182626	0.0182001	0.0181369	0.0181284	0.0180734	0.0180206
				5	0.00581709	0.00583122	0.00571879	0.00568179	0.00557605	0.00559901	0.00559784	0.0055752	0.00550503	0.00549928	0.00549056	0.00553595	0.00549294	0.00558789	0.005656	0.00569399	0.00568398	0.00559013	0.00551524	0.00546507	0.00537098	0.00526534	0.00515498	0.00512159	0.0051121	0.0051006	0.00500405	0.00498715	0.00498834	0.00477717	0.00469261	0.00472892	0.00470927	0.00474065	0.0047054	0.0046529	0.00453357	0.00447844	0.00436534	0.00425342	0.00405543	0.00387648	0.00358946	0.00343674	0.00334326
				6	-0.0068336	-0.00687566	-0.00691291	-0.00691377	-0.00695028	-0.0071237	-0.00722861	-0.00726691	-0.00750279	-0.00769651	-0.008071	-0.0082863	-0.0086362	-0.008906	-0.00914233	-0.00928221	-0.00944574	-0.00957932	-0.00963175	-0.00971356	-0.00975887	-0.00979998	-0.00983308	-0.00998587	-0.0101371	-0.0102653	-0.0104586	-0.0104339	-0.0105543	-0.0106656	-0.0107481	-0.0107598	-0.0108799	-0.0110446	-0.0111501	-0.011214	-0.011258	-0.0113546	-0.0115284	-0.0117104	-0.0117609	-0.0117418	-0.0117977	-0.0118289	-0.0119869
				7	-0.00503143	-0.00479802	-0.00454455	-0.00433014	-0.00416945	-0.00384742	-0.00368569	-0.00320983	-0.00296951	-0.00277727	-0.00251787	-0.00226434	-0.00185978	-0.00144112	-0.00114952	-0.000621595	-0.000190516	0.000185031	0.000377237	0.000608512	0.000776852	0.000895104	0.000890771	0.000978973	0.00120029	0.00147305	0.00161392	0.00185537	0.00203703	0.00224874	0.00247975	0.00269573	0.00288725	0.00315016	0.00331862	0.00360626	0.00370705	0.00372767	0.0037164	0.00379703	0.00388994	0.00415088	0.00421639	0.00436581	0.00433017
				8	0.0028045	0.00296461	0.00315372	0.00328595	0.00344618	0.00369363	0.00384004	0.00390934	0.00393044	0.00411908	0.00413164	0.00432377	0.00437341	0.00419654	0.00412431	0.00416221	0.00429447	0.00426958	0.00427807	0.00418388	0.00419857	0.00411544	0.00405758	0.00423121	0.00419681	0.00403293	0.00382989	0.00372113	0.00372006	0.00369673	0.00376345	0.00378902	0.00367922	0.00358339	0.00348538	0.00357472	0.00348961	0.00332955	0.00305596	0.00293069	0.00281378	0.00266978	0.00242407	0.00224165	0.00203594
				9	-0.00942077	-0.00937133	-0.00924677	-0.00925162	-0.00925875	-0.00918095	-0.0093083	-0.00964853	-0.00979199	-0.0100241	-0.0100887	-0.0100685	-0.00994719	-0.00987414	-0.00975046	-0.00977587	-0.00968079	-0.00974946	-0.00958657	-0.0095911	-0.00960943	-0.00966011	-0.00965666	-0.00979014	-0.00974763	-0.00967366	-0.00949735	-0.00945905	-0.00934128	-0.0092939	-0.0093157	-0.00925876	-0.0090327	-0.0087024	-0.00840629	-0.00825129	-0.00795613	-0.00769125	-0.00749163	-0.00726921	-0.00718354	-0.0070163	-0.00708435	-0.00706907	-0.00712634
Here, 0 time point indicates the saccade onset towards the target words, and the values are indexed by color in Fig 3B.				10	-0.0105226	-0.0105742	-0.0104625	-0.0103648	-0.0103328	-0.010569	-0.0107569	-0.0107988	-0.010723	-0.0105798	-0.0104327	-0.0103908	-0.0104168	-0.0104715	-0.0104096	-0.0104127	-0.010238	-0.00997385	-0.00980423	-0.00962728	-0.00942773	-0.0093189	-0.00919775	-0.00902254	-0.00872057	-0.00872498	-0.00857349	-0.00856915	-0.00872828	-0.00896365	-0.00930165	-0.00942503	-0.00951113	-0.0096062	-0.00952359	-0.00948106	-0.00953295	-0.00948856	-0.00948929	-0.00959739	-0.00952264	-0.00931229	-0.00900647	-0.0086725	-0.00833147
				11	-0.00887376	-0.00884741	-0.00879777	-0.008668	-0.00852369	-0.00830305	-0.00822694	-0.00814175	-0.00798747	-0.00800641	-0.00815213	-0.00812105	-0.00795725	-0.00791673	-0.00778601	-0.00776648	-0.00795007	-0.00798463	-0.00802881	-0.00812025	-0.00822004	-0.00841949	-0.00860187	-0.00895726	-0.00943231	-0.00981458	-0.00994362	-0.0101794	-0.0104613	-0.0105561	-0.01085	-0.0109114	-0.0109353	-0.0109427	-0.0110217	-0.0112358	-0.0112898	-0.0112943	-0.0110581	-0.010856	-0.0105356	-0.010421	-0.0103745	-0.0104227	-0.0103097
				12	-0.00245035	-0.00256799	-0.00279369	-0.00319019	-0.00348975	-0.00368344	-0.00381472	-0.00399508	-0.00414353	-0.0041318	-0.00414631	-0.00441861	-0.00455267	-0.00490519	-0.00510414	-0.00514111	-0.00492264	-0.00499742	-0.00509074	-0.00540434	-0.00586894	-0.00615607	-0.00653042	-0.00668243	-0.00668605	-0.00688308	-0.00705624	-0.00711529	-0.00696637	-0.00698822	-0.00713688	-0.00717098	-0.00728522	-0.00722244	-0.00707564	-0.00709284	-0.00703552	-0.00693306	-0.00689087	-0.00687336	-0.0066187	-0.00630661	-0.00608952	-0.00598795	-0.00592298
				13	-0.00469046	-0.00470597	-0.00464723	-0.00465803	-0.00464705	-0.00464117	-0.00463851	-0.00491929	-0.0047836	-0.00473932	-0.00448298	-0.00486709	-0.00512675	-0.00527422	-0.00538055	-0.0053477	-0.0052168	-0.00516082	-0.00515237	-0.00497716	-0.00472221	-0.00445816	-0.00426227	-0.00380757	-0.0034565	-0.00341511	-0.00342686	-0.00348684	-0.00367477	-0.00359168	-0.00345465	-0.00345064	-0.00359772	-0.0035291	-0.00339672	-0.00332313	-0.00313294	-0.00284432	-0.00250289	-0.00226596	-0.00197444	-0.00195942	-0.0018985	-0.00175206	-0.0016032
				14	-0.00180404	-0.00229421	-0.00235003	-0.00248394	-0.00303034	-0.00336734	-0.0033445	-0.00340888	-0.00350903	-0.0036062	-0.00361501	-0.00351465	-0.00368661	-0.0040403	-0.00430932	-0.00470613	-0.00521767	-0.00543763	-0.00551419	-0.00558296	-0.00542063	-0.0049933	-0.00463142	-0.00450986	-0.00453337	-0.0045179	-0.00472985	-0.00484162	-0.00475602	-0.00472437	-0.00415248	-0.00355373	-0.00313146	-0.0032156	-0.00308845	-0.00312022	-0.00287703	-0.00263625	-0.00244627	-0.00244642	-0.00248717	-0.0026358	-0.00232064	-0.00183218	-0.0014687
				15	-8.44241e-06	-0.00027944	-0.000610719	-0.000865508	-0.00138605	-0.0017689	-0.0024836	-0.00298344	-0.00314439	-0.00356386	-0.00391416	-0.00408233	-0.00432254	-0.00464505	-0.00494277	-0.00516772	-0.00536164	-0.00537455	-0.00553036	-0.00546496	-0.00537455	-0.0053892	-0.00553005	-0.005155	-0.00497162	-0.00499113	-0.00528795	-0.005553	-0.00554443	-0.00544063	-0.00533719	-0.00532686	-0.00545126	-0.00560372	-0.00554568	-0.00516674	-0.00475255	-0.0040752	-0.0035909	-0.00349186	-0.00310911	-0.00274886	-0.00235353	-0.00218249	-0.00204934
				16	0.00128828	0.00107321	0.000970544	0.000879055	0.00100335	0.00106949	0.000824034	0.000671666	0.000344187	-0.000136323	-0.000308719	-0.000599631	-0.000722742	-0.000786763	-0.000731276	-0.000897625	-0.00136137	-0.00161256	-0.00192798	-0.00225235	-0.00260472	-0.00293671	-0.00314543	-0.00296411	-0.00290504	-0.00302227	-0.00317249	-0.00335257	-0.00341512	-0.00357832	-0.003253	-0.00277309	-0.00239439	-0.00223656	-0.00202917	-0.00170025	-0.00164036	-0.00166551	-0.00142384	-0.00151393	-0.00151995	-0.00177535	-0.00170014	-0.00159523	-0.00158884
				17	0.00073263	0.00105759	0.00125667	0.00136232	0.00138595	0.00156689	0.00124799	0.000877651	0.000778023	0.000684621	0.000725814	0.000628411	0.000485405	-0.000185132	-0.000568672	-0.000305391	1.27874e-05	0.000296232	9.7772e-06	0.000259975	0.000329144	0.000313693	0.000479575	6.60845e-05	-7.16023e-05	-0.000136046	-0.0002958	-0.000850377	-0.0008525	-0.000727638	-0.000886893	-0.00103207	-0.000904096	-0.000597465	-0.000282868	-0.000230876	-7.44327e-05	-0.000374679	-0.0001854	-7.50396e-05	-0.000109373	-0.00021307	-0.000179262	-1.07017e-06	-0.0001639
				18	-0.00572273	-0.00540132	-0.0052969	-0.00541046	-0.00535533	-0.00507913	-0.0048835	-0.00480481	-0.00491984	-0.00481359	-0.00460814	-0.00442353	-0.00428584	-0.00375883	-0.00321062	-0.00268882	-0.00187172	-0.00100438	-0.000300108	0.000349915	0.000820879	0.00109935	0.00165191	0.00175567	0.00236744	0.00309584	0.00332923	0.00355318	0.00383851	0.00372611	0.0035914	0.0036273	0.00360316	0.00361141	0.00365184	0.0039572	0.00401816	0.00381425	0.0036866	0.00373124	0.00377914	0.00326189	0.00282867	0.00262233	0.00223256
				19	-0.00701369	-0.00710213	-0.00678619	-0.00681671	-0.00694754	-0.00672138	-0.00608332	-0.00625784	-0.00599132	-0.00589964	-0.00568634	-0.00530777	-0.00474705	-0.00393116	-0.00302033	-0.0025072	-0.00177179	-0.00127072	-0.00100787	-0.00072586	-0.000381057	-0.000318665	0.000136267	0.000547797	0.00100509	0.00138657	0.00189924	0.00230175	0.00279827	0.00303299	0.00339227	0.00351219	0.00370917	0.00356583	0.00370697	0.00369511	0.00371779	0.0038425	0.00402197	0.00405351	0.0039921	0.00365752	0.00321429	0.00331029	0.00310494
				20	-0.00409481	-0.0041424	-0.00412602	-0.00378025	-0.00374653	-0.00337977	-0.00296231	-0.00256214	-0.00235566	-0.00223444	-0.00207531	-0.00192811	-0.00184946	-0.00154894	-0.00120917	-0.000658015	-0.000296284	-2.30198e-05	0.00026769	0.000794651	0.00131754	0.00175639	0.00197087	0.00204588	0.00186394	0.00202102	0.00213454	0.00211972	0.0023807	0.00251114	0.00275582	0.00311879	0.00378059	0.00398714	0.0042186	0.0046133	0.00490031	0.00500712	0.00513251	0.00491164	0.00462696	0.00472549	0.00466339	0.00473379	0.00471294
				21	0.00123175	0.00114926	0.0012155	0.00139587	0.00198393	0.00238117	0.00284081	0.00306358	0.00361052	0.00386296	0.00379341	0.00372141	0.00350024	0.00368331	0.00382485	0.00396818	0.00403878	0.0037869	0.00411316	0.00459011	0.00480798	0.00482955	0.00454827	0.0046419	0.00524967	0.00544793	0.00527581	0.00509661	0.00513502	0.00530684	0.00604914	0.00625004	0.00659433	0.00678006	0.00648871	0.00650781	0.00654689	0.00683755	0.00682876	0.00664555	0.00617537	0.00628759	0.00635117	0.00646318	0.00641385
				22	0.00381857	0.00458105	0.00496072	0.00489488	0.00515718	0.00584026	0.00634631	0.00635715	0.00606422	0.00618266	0.00644501	0.00696875	0.00722071	0.00748459	0.00762858	0.00738673	0.00728458	0.00692436	0.00651846	0.00614564	0.00594769	0.00562615	0.0053972	0.00542897	0.00528125	0.00492979	0.00495023	0.00492707	0.00497952	0.00521721	0.00543253	0.0055583	0.00555254	0.00549741	0.00531861	0.00536299	0.00546401	0.0055582	0.00524949	0.00489971	0.00435642	0.00391536	0.00347535	0.00322926	0.00267801
				23	0.00564685	0.00599447	0.00658593	0.00678471	0.00704162	0.0071897	0.00730131	0.00747417	0.00783607	0.00784653	0.00748131	0.00700714	0.00642192	0.00613189	0.00603522	0.00566571	0.00572745	0.00595441	0.00615311	0.00588443	0.00514963	0.00497708	0.00443441	0.00431013	0.00440809	0.00464781	0.00505498	0.00560571	0.00596736	0.00597709	0.00613335	0.0061474	0.00604663	0.00557407	0.00525191	0.0047238	0.00409811	0.00405292	0.00353802	0.00310214	0.00259373	0.00234452	0.00208629	0.00186889	0.00149246
				24	0.00602248	0.00631705	0.00631086	0.00649021	0.00677391	0.00672201	0.00626651	0.00629898	0.00646898	0.00648677	0.00627815	0.00600563	0.0050999	0.00473603	0.00423252	0.00402752	0.00397206	0.0039628	0.00390981	0.0038119	0.00373964	0.00389692	0.0037872	0.00332951	0.00294222	0.00280219	0.00239148	0.0023014	0.00244008	0.0027721	0.00286635	0.00316566	0.00339715	0.00330795	0.00282726	0.00264397	0.00211057	0.00161867	0.00155667	0.00153382	0.00141832	0.00147634	0.00168963	0.00138074	0.000971165
				25	0.00401255	0.00464055	0.00471244	0.00488588	0.00542453	0.00558658	0.00556169	0.00568553	0.00576129	0.00581205	0.00579578	0.00530696	0.00415996	0.00347278	0.00310858	0.00266131	0.00249202	0.00232493	0.00214222	0.00209583	0.00218695	0.00181402	0.00199246	0.00247874	0.00261932	0.00231242	0.00197268	0.00213761	0.00206486	0.00209051	0.00236927	0.00216063	0.00178835	0.00187853	0.00199076	0.00184334	0.00117095	0.000840158	0.000636297	0.00080113	0.000990721	0.00111053	0.00120309	0.00136777	0.00118823
				26	0.00421983	0.0046035	0.00483599	0.00477534	0.00504181	0.00486785	0.00517352	0.00558453	0.00593976	0.00607723	0.00608829	0.00611572	0.00589705	0.00537704	0.00442459	0.00396641	0.0037453	0.00317457	0.00278918	0.00259231	0.00286324	0.00298836	0.00264546	0.00244928	0.00226085	0.00262809	0.00254749	0.00243922	0.00244709	0.00259326	0.00248618	0.00231339	0.00219744	0.00254934	0.0022436	0.00184436	0.00186673	0.00130427	0.000787561	0.000589384	0.000925721	0.00121293	0.00146393	0.00132035	0.000981278
				27	0.0037158	0.0039096	0.00412709	0.0047445	0.00530971	0.00496522	0.00535388	0.00588819	0.00609484	0.00617912	0.00600927	0.00566922	0.00501653	0.0038259	0.00279816	0.00159645	0.0018571	0.00175794	0.00239911	0.00243647	0.00231011	0.00223393	0.00200747	0.00215251	0.00217513	0.00210284	0.00230154	0.00225537	0.00192643	0.00130193	0.00109527	0.000959784	0.000776767	0.00082044	0.000655303	0.0010212	0.00181127	0.00219708	0.0024953	0.00255444	0.00240191	0.00233323	0.00145549	0.000925063	0.000362954
				28	0.00257592	0.00259314	0.00256922	0.00206331	0.001922	0.00224993	0.00218856	0.00258517	0.00317511	0.00321782	0.00298861	0.00283938	0.00298146	0.00376186	0.00391023	0.00314395	0.00278576	0.00176157	0.000994262	0.000281635	-0.000110075	0.000143156	9.47296e-05	0.00030355	0.000299264	-0.000104035	-0.000827208	-0.00154573	-0.00202739	-0.00214576	-0.00193591	-0.00166308	-0.00182023	-0.0017519	-0.0017563	-0.00224585	-0.00227651	-0.0021391	-0.00196877	-0.00187303	-0.00203258	-0.00116613	-0.000937465	-0.000789927	0.000198929
				29	0.00294764	0.00256873	0.00208607	0.00172171	0.00148325	0.00134872	0.00129634	0.00109674	0.0020759	0.00305036	0.00320437	0.0030916	0.00377208	0.00393735	0.00396699	0.00349968	0.00314126	0.00237016	0.00123183	-3.87427e-05	-0.000754064	-0.00172598	-0.00210614	-0.00192999	-0.00217116	-0.00196821	-0.00202362	-0.00179946	-0.00176075	-0.00173694	-0.00224421	-0.00293834	-0.00256128	-0.00217718	-0.00243708	-0.0027723	-0.00229887	-0.00186109	-0.00161016	-0.00181113	-0.0013949	-0.000948773	-0.000219635	0.000305311	0.000600156
				30	0.00415557	0.00408989	0.00379057	0.00314905	0.00321542	0.00373761	0.00429977	0.00499303	0.00542343	0.00587408	0.00650427	0.00599425	0.00579509	0.00512419	0.00470635	0.00423149	0.00386853	0.00309945	0.0024654	0.00196431	0.00127955	-0.000492399	-0.0017817	-0.00215245	-0.00209248	-0.00133996	-0.00079721	-0.000737414	-0.000700804	0.00017035	0.000703747	0.000865396	0.000608348	0.000637711	0.000274772	0.000370688	0.00105956	0.000603153	0.00101529	0.00145542	0.00210209	0.00225302	0.00208873	0.00218421	0.00219209
[truncated: 756 more columns]

## Sheet: Fig_3C
Descriptions: averaged PLI difference (a.u.) as shown in Fig 3C. Data are from 38 participants.					time points (s)
				frequency points (Hz)	-0.4	-0.399	-0.398	-0.397	-0.396	-0.395	-0.394	-0.393	-0.392	-0.391	-0.39	-0.389	-0.388	-0.387	-0.386	-0.385	-0.384	-0.383	-0.382	-0.381	-0.38	-0.379	-0.378	-0.377	-0.376	-0.375	-0.374	-0.373	-0.372	-0.371	-0.37	-0.369	-0.368	-0.367	-0.366	-0.365	-0.364	-0.363	-0.362	-0.361	-0.36	-0.359	-0.358	-0.357	-0.356
				4	0.00385251	0.00387504	0.00387953	0.00388662	0.00387843	0.00388343	0.00388088	0.00388549	0.00381807	0.00377847	0.00375475	0.0037802	0.00377373	0.00380192	0.00380865	0.00382483	0.00382942	0.00385076	0.00386158	0.00389724	0.00392919	0.0039682	0.00399448	0.00402631	0.00403003	0.00403819	0.00402206	0.00402561	0.00401887	0.00403253	0.00402826	0.0040488	0.00408199	0.00415396	0.0041952	0.00423569	0.0042539	0.00425577	0.00423649	0.00423654	0.00422362	0.00418916	0.00414426	0.00408374	0.0040552
				5	-0.0140609	-0.0139445	-0.0138523	-0.0138841	-0.0139066	-0.0139315	-0.0138303	-0.0136535	-0.0134733	-0.0134277	-0.0133657	-0.0133375	-0.0132592	-0.0132271	-0.0131311	-0.0130428	-0.012959	-0.0128962	-0.01283	-0.0127944	-0.0127648	-0.0127292	-0.0127526	-0.0127711	-0.0127288	-0.0127106	-0.0126398	-0.0126487	-0.0125309	-0.0124762	-0.0124721	-0.0124292	-0.0124813	-0.0125088	-0.0125448	-0.0125607	-0.0126254	-0.0127189	-0.0127735	-0.0128818	-0.012916	-0.0129553	-0.0129572	-0.0130548	-0.0130701
				6	-0.0137233	-0.0138244	-0.0139838	-0.0140475	-0.01416	-0.0143132	-0.0143712	-0.0144714	-0.0145297	-0.0145309	-0.014598	-0.0146099	-0.0147104	-0.0146818	-0.0147096	-0.0147512	-0.0148164	-0.0148969	-0.0147777	-0.0145983	-0.014505	-0.0143745	-0.0141756	-0.0139956	-0.0139198	-0.0138825	-0.0137149	-0.0135485	-0.0135431	-0.0135554	-0.0136366	-0.0138781	-0.0140349	-0.0141872	-0.0142599	-0.0144563	-0.0146238	-0.0148418	-0.0149466	-0.0150806	-0.0151812	-0.0153197	-0.0154284	-0.0154992	-0.0155505
				7	-0.00400887	-0.00390908	-0.00388718	-0.00390172	-0.00391938	-0.00396596	-0.00409357	-0.00424158	-0.00432643	-0.004358	-0.00432379	-0.00437908	-0.00425481	-0.00411116	-0.00413443	-0.00413456	-0.00416482	-0.00417823	-0.00408696	-0.00399322	-0.00397323	-0.00391029	-0.00391448	-0.00390291	-0.00384524	-0.00376692	-0.00377177	-0.00372385	-0.00356038	-0.00351542	-0.00340508	-0.00321367	-0.00302091	-0.00283456	-0.00265838	-0.00259365	-0.00247737	-0.00220591	-0.00204424	-0.00192859	-0.00165229	-0.00150167	-0.00133639	-0.00125279	-0.00134031
				8	0.00266002	0.00269768	0.00290205	0.00309962	0.00325274	0.00331482	0.00346576	0.00357554	0.00351968	0.00363053	0.00363104	0.00366182	0.00361997	0.00358455	0.00358338	0.00356065	0.00363509	0.00385319	0.00386913	0.00383498	0.00369713	0.00351417	0.00335855	0.00308839	0.00291169	0.00265518	0.00254166	0.00254545	0.00243055	0.002364	0.00233632	0.00219627	0.00210029	0.00190321	0.00170982	0.00166966	0.0015944	0.00153925	0.00147365	0.00137336	0.00132497	0.00147998	0.00158869	0.00170683	0.00185456
				9	0.00451909	0.00473506	0.00483815	0.00471245	0.00456933	0.00453721	0.00451323	0.00449824	0.00458649	0.0047192	0.00476516	0.00473578	0.00480002	0.00471614	0.0046631	0.00465776	0.00456738	0.0043797	0.00432015	0.00430388	0.00450087	0.00444643	0.00423574	0.00406737	0.00370818	0.00360417	0.00344504	0.00322529	0.00292717	0.00284482	0.00273783	0.00263634	0.00252358	0.00238508	0.00230882	0.0023223	0.00234663	0.00239065	0.00248795	0.00249778	0.00280953	0.00313136	0.00339435	0.00363246	0.00384275
Here, 0 time point indicates the fixation onset towards the target words, and the values are indexed by color in Fig 3C.				10	0.0027577	0.00284425	0.00297084	0.00304158	0.00302698	0.00305595	0.00294448	0.00277186	0.00252605	0.00244838	0.00236236	0.00223395	0.0022146	0.00195607	0.0019038	0.00177274	0.00155385	0.00142289	0.00137382	0.00119642	0.00104655	0.00086007	0.000813048	0.000918396	0.000996733	0.00110396	0.00126219	0.00123472	0.00123979	0.00128923	0.00135377	0.00144135	0.00131306	0.00122265	0.00116372	0.00109515	0.00114493	0.00108403	0.00109336	0.000960149	0.000997531	0.00111035	0.00112302	0.00109171	0.00109909
				11	0.00371954	0.00364563	0.00373843	0.00368239	0.0037251	0.00373673	0.00378454	0.00386912	0.00402537	0.00398418	0.00398022	0.00382427	0.00375088	0.00357047	0.00321146	0.00291267	0.00269067	0.00258514	0.00249155	0.00220073	0.00191834	0.00178618	0.00148099	0.00131297	0.00113668	0.00104294	0.000922449	0.000750824	0.00073039	0.000737349	0.000710481	0.000549714	0.000433899	0.000273865	0.000295236	0.00035477	0.000290273	0.000237207	0.000426024	0.000410098	-7.11616e-06	-0.000465725	-0.000843357	-0.00114227	-0.00146015
				12	0.00462842	0.00403923	0.00352928	0.00324404	0.0032851	0.00296461	0.00255524	0.00239498	0.00231086	0.00222448	0.00199198	0.00191758	0.00213798	0.00219961	0.00232033	0.00216483	0.00191667	0.00156402	0.00108409	0.000722733	0.000450409	0.000180583	3.76641e-06	-0.00024859	-0.000146035	0.000111414	0.000388711	0.000747555	0.00120358	0.00141989	0.00165162	0.00174603	0.00188133	0.00198823	0.00196984	0.00223052	0.00249813	0.0026952	0.00273744	0.00259448	0.00246167	0.00217739	0.00197972	0.00210561	0.00196601
				13	0.00424091	0.00427922	0.0041785	0.00381561	0.00368747	0.00366627	0.00363353	0.00361398	0.00375916	0.00402202	0.00438936	0.00453777	0.00468101	0.00481749	0.00471926	0.00459785	0.0046479	0.00451048	0.00455513	0.00470694	0.00480952	0.00474845	0.0047659	0.0049606	0.0051237	0.00498951	0.00462941	0.00450006	0.00434047	0.00420973	0.004076	0.00400886	0.00388996	0.00382471	0.00353898	0.00333832	0.00306969	0.00279154	0.00251588	0.00222511	0.0019322	0.00172992	0.00168564	0.00166341	0.00177904
				14	0.00359021	0.00345826	0.00334684	0.00347103	0.00349495	0.00333968	0.00317309	0.00316708	0.00352994	0.00394913	0.00425228	0.004593	0.00460176	0.00463297	0.00475682	0.00481503	0.00470829	0.00462162	0.00437932	0.00421916	0.00396549	0.00396356	0.00382369	0.00332078	0.00310455	0.00310754	0.00320752	0.00303179	0.00293267	0.00275663	0.00218018	0.0015326	0.00103357	0.000763647	0.000689401	0.000556261	0.000386457	0.000166246	-4.51283e-05	-0.000233647	-0.000310502	-0.000529325	-0.000649259	-0.000730913	-0.00100733
				15	0.00405625	0.00402981	0.00379155	0.0037073	0.00375689	0.00393775	0.00408163	0.0040534	0.00390582	0.00396146	0.00413544	0.0041351	0.00435069	0.00444817	0.00449001	0.00482057	0.00516891	0.00541946	0.00558515	0.00545822	0.00525551	0.00515841	0.00505844	0.00475739	0.00450844	0.00412374	0.00378236	0.00353001	0.00332056	0.00304705	0.00278134	0.00265338	0.0026437	0.00259652	0.00238613	0.00225794	0.002052	0.00141913	0.00104345	0.000717433	0.000425356	0.000397512	0.000133259	0.000167897	0.00020243
				16	0.00400003	0.00387311	0.00381614	0.00369381	0.0041734	0.00435996	0.00491445	0.00495863	0.00524296	0.00569602	0.00580862	0.005627	0.00550599	0.00515939	0.0049438	0.00528111	0.00526184	0.00480801	0.00490357	0.00483935	0.00459045	0.00426639	0.00426097	0.00398355	0.00377033	0.00340897	0.00309984	0.00269862	0.00246452	0.00230733	0.00219207	0.00228236	0.0018556	0.0012106	0.000781856	0.000326542	8.11877e-05	-0.000109446	-0.000181854	-0.00034046	-0.000366868	-0.000345285	-0.000209218	-6.69873e-05	-3.50248e-05
				17	0.00448222	0.00468899	0.00513582	0.00555704	0.00618133	0.00635018	0.0064425	0.00667228	0.00634747	0.00604704	0.00620286	0.0061626	0.00610594	0.0061327	0.00633554	0.00632379	0.00616413	0.00597339	0.00570904	0.00515465	0.00448027	0.00383302	0.00347834	0.00337734	0.00311503	0.00299663	0.00325022	0.00314996	0.00325617	0.0034887	0.00335062	0.00331122	0.00321979	0.00295491	0.00287064	0.00303917	0.00333626	0.0034452	0.003237	0.00353566	0.0038326	0.00412453	0.00408102	0.0044367	0.00444393
				18	0.00490971	0.005299	0.00566088	0.00577592	0.00566539	0.0050641	0.00460307	0.00433904	0.00424154	0.00400798	0.00379103	0.00353105	0.00353737	0.00332808	0.00280842	0.00265304	0.00264562	0.00273472	0.00287681	0.00304233	0.00338837	0.00377199	0.00357891	0.00372751	0.00392477	0.00354895	0.00338529	0.00311893	0.00287957	0.00272156	0.00290426	0.00306026	0.00322899	0.00316185	0.00313152	0.00331706	0.0032412	0.00296271	0.00288303	0.00271665	0.00251291	0.00213099	0.00189853	0.00190735	0.00178556
				19	0.0027431	0.00286521	0.00280496	0.00257599	0.00285282	0.00300427	0.00290308	0.00257234	0.00270744	0.00304612	0.00373335	0.00398999	0.00390517	0.00381626	0.00375168	0.00384739	0.00384447	0.00410844	0.00449597	0.00472577	0.00479399	0.00517753	0.00529334	0.00579123	0.00611809	0.0063576	0.0063194	0.00637134	0.00620134	0.00590074	0.00573483	0.0055282	0.005426	0.00497345	0.00462848	0.00439385	0.00406698	0.00369135	0.00344451	0.0032395	0.0031382	0.00272973	0.00234322	0.00195469	0.00141233
				20	0.00258941	0.00274939	0.00315643	0.00310249	0.0033654	0.00350966	0.00338087	0.00311406	0.00287486	0.00296883	0.00303854	0.00317371	0.00305332	0.00292495	0.00288028	0.00273404	0.00278109	0.00275239	0.00313653	0.00336214	0.00348161	0.00358715	0.00367091	0.00353111	0.00350999	0.00367752	0.00394787	0.00412674	0.00434069	0.00432589	0.00438795	0.00458894	0.00503347	0.00542847	0.00561819	0.00593818	0.00644385	0.00631457	0.00590602	0.00537061	0.00491795	0.00439508	0.00400829	0.00342659	0.00286186
				21	0.00182241	0.00135899	0.00133711	0.0010493	0.00128334	0.00142391	0.00150311	0.00195311	0.00219966	0.00218116	0.00215095	0.0020693	0.00207144	0.00225342	0.00207658	0.00179259	0.00187048	0.00191974	0.00185038	0.00162221	0.00159128	0.00144022	0.00192024	0.00240234	0.0028217	0.00355051	0.00400986	0.00478342	0.00521835	0.00514907	0.00506095	0.00528246	0.00561532	0.00599991	0.00619829	0.00608515	0.00619721	0.00617604	0.00632203	0.00644825	0.00628281	0.00570894	0.00551824	0.00524359	0.0049104
				22	0.00358903	0.00287079	0.00257522	0.00225879	0.0023472	0.00249219	0.00204577	0.00204527	0.00173781	0.00136972	0.00166618	0.00195603	0.0018802	0.00191905	0.00180469	0.00174445	0.00199525	0.00189687	0.00192993	0.00253764	0.00312661	0.00343252	0.00372901	0.00391498	0.00386294	0.00380998	0.0039332	0.00428462	0.00445781	0.00461404	0.00480193	0.00523743	0.00535683	0.00621037	0.00692032	0.00776192	0.00820152	0.00816603	0.00789942	0.00786869	0.00743253	0.00717418	0.0066194	0.00564416	0.00522004
				23	0.00653505	0.00658487	0.00633863	0.00565816	0.0050795	0.0048328	0.00474414	0.00452018	0.0044367	0.00445371	0.00438982	0.00460197	0.00487324	0.00482154	0.00468594	0.00495157	0.0055526	0.00556017	0.0053227	0.0052522	0.00510146	0.00522396	0.00517485	0.00513355	0.00539793	0.00564955	0.00617136	0.00684237	0.00731921	0.00770669	0.00845827	0.00881725	0.00887318	0.00849179	0.00819679	0.00817893	0.00798275	0.00755436	0.00726948	0.0071732	0.0067696	0.00674484	0.00685662	0.00632046	0.00588559
				24	0.00650882	0.0055112	0.00527361	0.00538858	0.0054311	0.00531588	0.00526577	0.0045573	0.00396562	0.0036791	0.00339289	0.00365515	0.00354344	0.00344137	0.00368652	0.00368449	0.00334366	0.00307946	0.00307543	0.00305189	0.00325665	0.0037128	0.00415942	0.0050232	0.00586249	0.00631416	0.00663825	0.0069311	0.00714825	0.0073109	0.00718008	0.00662867	0.00614335	0.00631193	0.00632933	0.00618772	0.0063239	0.00658542	0.00649112	0.00601817	0.00548744	0.00500943	0.00439684	0.00363161	0.0030515
				25	0.00453226	0.00429345	0.0041455	0.00393207	0.00333626	0.00331986	0.00369272	0.00416478	0.00407598	0.00407362	0.00443917	0.00481006	0.00498253	0.0050023	0.00459171	0.00444753	0.0045424	0.0048413	0.00484471	0.00531747	0.00549915	0.00589827	0.00628482	0.00643868	0.00728848	0.00763533	0.00788385	0.0081323	0.00776877	0.00709033	0.00689643	0.00676644	0.00698275	0.0065407	0.00620471	0.00547988	0.0052431	0.00554299	0.00533339	0.00533456	0.00501236	0.00464422	0.004814	0.00534881	0.00604637
				26	0.00515428	0.00493208	0.00426347	0.00374844	0.00332427	0.00330701	0.00344235	0.0033906	0.00359102	0.00369382	0.00351012	0.00349743	0.00380147	0.0040617	0.00409879	0.00395451	0.00377521	0.00355195	0.00380486	0.00335635	0.00309173	0.0028	0.00240854	0.00200557	0.00216111	0.0025264	0.00286719	0.00262636	0.00350743	0.00432864	0.00475182	0.00487028	0.00479816	0.00512562	0.00550532	0.00570582	0.00556052	0.00538158	0.00581892	0.00635847	0.00646726	0.00686872	0.00728553	0.00791072	0.00829942
				27	0.00572565	0.00536502	0.00470169	0.00412768	0.00363776	0.00329458	0.00319623	0.0030821	0.0028148	0.00265097	0.00286018	0.00294903	0.0025832	0.00248847	0.00186792	0.00145482	0.000897826	1.45502e-05	-0.000589665	-0.00143041	-0.00175009	-0.00202154	-0.00165568	-0.000999185	-0.000452167	-0.000532577	-5.13902e-05	0.000105252	0.000482368	0.00119346	0.00207545	0.00283363	0.00366145	0.00475473	0.00517517	0.00576748	0.00558489	0.00624076	0.00681273	0.00700011	0.00686847	0.00707575	0.00720704	0.00743683	0.00753546
				28	0.00433782	0.00442483	0.00359349	0.00309495	0.00230179	0.00138518	0.00121649	0.00108208	0.00106722	0.00102415	0.000754995	0.000728244	0.000212825	0.000163236	-0.000212728	-0.00028406	-0.000269204	-0.000846248	-0.00158211	-0.00197241	-0.00160894	-0.00134655	-0.00102985	-0.00050743	-0.000623999	-0.000294152	-4.29889e-05	0.000372022	0.00118183	0.00158016	0.00163044	0.00163284	0.00189136	0.00258048	0.002852	0.00297192	0.00351181	0.00354083	0.0036747	0.00431713	0.0052911	0.00603976	0.00614663	0.0065232	0.00727774
				29	0.00469401	0.00439082	0.00333606	0.00316287	0.0029421	0.00281684	0.00191868	0.00132404	0.00101637	0.000573236	0.000370054	7.39641e-05	-0.000706053	-0.00129327	-0.0017699	-0.00184196	-0.00215035	-0.00194959	-0.001558	-0.00128999	-0.000756074	0.000387409	0.00093023	0.00124942	0.00165568	0.00244366	0.00294097	0.00319006	0.00366571	0.00409749	0.00412069	0.00434306	0.00435115	0.00457023	0.00497062	0.0054818	0.00539736	0.00509781	0.00498639	0.00539045	0.00554194	0.00547645	0.00555725	0.00557565	0.00546806
				30	0.0048615	0.00434971	0.0040348	0.00342355	0.00271695	0.00188913	0.000870123	-4.45731e-05	-0.000873937	-0.00105879	-0.00106137	-0.00113065	-0.000892681	-0.00111895	-0.00122239	-0.00159853	-0.00209773	-0.00251446	-0.00218332	-0.00226414	-0.00209732	-0.00206507	-0.00111699	9.60013e-05	0.00119595	0.00197578	0.00276776	0.00362976	0.00461297	0.00428947	0.00406587	0.00451492	0.00458682	0.00422255	0.00459868	0.00497156	0.00481797	0.00479128	0.00437559	0.00380718	0.00361183	0.00340273	0.00338703	0.00359404	0.00393709
[truncated: 756 more columns]

## Sheet: Fig_S1
Descriptions: power spectrm with baseline correction (fT/m)2 as shown in Fig S1. Data are from 38 participants.					time points (s)
				frequency points (Hz)	-0.3	-0.299	-0.298	-0.297	-0.296	-0.295	-0.294	-0.293	-0.292	-0.291	-0.29	-0.289	-0.288	-0.287	-0.286	-0.285	-0.284	-0.283	-0.282	-0.281	-0.28	-0.279	-0.278	-0.277	-0.276	-0.275	-0.274	-0.273	-0.272	-0.271	-0.27	-0.269	-0.268	-0.267	-0.266	-0.265	-0.264	-0.263	-0.262	-0.261	-0.26	-0.259	-0.258	-0.257	-0.256
				5	-3.06229	-2.99163	-2.92119	-2.85321	-2.78547	-2.7201	-2.65499	-2.59218	-2.52965	-2.46934	-2.40931	-2.35145	-2.29387	-2.23838	-2.1832	-2.13004	-2.07719	-2.02629	-1.97571	-1.92701	-1.87865	-1.8321	-1.78589	-1.74142	-1.69731	-1.65488	-1.6128	-1.57234	-1.53224	-1.4937	-1.45552	-1.41883	-1.38253	-1.34764	-1.31314	-1.28	-1.24725	-1.21581	-1.18475	-1.15494	-1.12553	-1.09731	-1.06948	-1.04278	-1.01648
				6	-0.547712	-0.521064	-0.497641	-0.473117	-0.451792	-0.429293	-0.409959	-0.389387	-0.371938	-0.353199	-0.337533	-0.320534	-0.306548	-0.291198	-0.278794	-0.265004	-0.254086	-0.241769	-0.232243	-0.221316	-0.21309	-0.203468	-0.196454	-0.188057	-0.182167	-0.174918	-0.170069	-0.16389	-0.16	-0.154818	-0.151808	-0.14755	-0.145345	-0.141941	-0.140466	-0.137849	-0.137034	-0.135137	-0.134913	-0.133673	-0.133976	-0.133331	-0.134096	-0.133988	-0.135156
				7	-1.57405	-1.58265	-1.59047	-1.60011	-1.60897	-1.61952	-1.62927	-1.64059	-1.65112	-1.66307	-1.67425	-1.68672	-1.69844	-1.71131	-1.72344	-1.73661	-1.74906	-1.76242	-1.77508	-1.78852	-1.8013	-1.81474	-1.82754	-1.8409	-1.85363	-1.86681	-1.87941	-1.89234	-1.90471	-1.91731	-1.92939	-1.9416	-1.95332	-1.96508	-1.97637	-1.98762	-1.99843	-2.00911	-2.01937	-2.02944	-2.03912	-2.04852	-2.05756	-2.06626	-2.07462
				8	-5.38184	-5.38573	-5.39043	-5.39475	-5.39982	-5.40445	-5.40976	-5.41458	-5.42001	-5.4249	-5.43035	-5.43521	-5.44057	-5.4453	-5.45048	-5.45499	-5.45991	-5.46412	-5.46869	-5.47253	-5.47668	-5.48008	-5.48374	-5.48664	-5.48976	-5.4921	-5.49462	-5.49636	-5.49823	-5.49933	-5.5005	-5.50091	-5.50136	-5.50104	-5.50073	-5.49966	-5.49855	-5.49672	-5.49478	-5.49215	-5.48938	-5.48593	-5.48229	-5.47802	-5.47351
				9	-4.03216	-4.03166	-4.03044	-4.02994	-4.02868	-4.02808	-4.02668	-4.02588	-4.02426	-4.02316	-4.02125	-4.01978	-4.01749	-4.01558	-4.01286	-4.01045	-4.00725	-4.00429	-4.00056	-3.99701	-3.99271	-3.98853	-3.98364	-3.97879	-3.97329	-3.96776	-3.96161	-3.95538	-3.94858	-3.94164	-3.93418	-3.92651	-3.91838	-3.90999	-3.90119	-3.89207	-3.8826	-3.87276	-3.86262	-3.85206	-3.84126	-3.82999	-3.81853	-3.80656	-3.79445
				10	-0.840721	-0.833598	-0.826893	-0.819589	-0.81265	-0.805127	-0.797918	-0.790145	-0.782637	-0.774594	-0.76677	-0.758443	-0.750292	-0.741675	-0.733193	-0.724286	-0.715477	-0.706285	-0.697156	-0.68769	-0.678253	-0.668527	-0.658798	-0.648828	-0.638828	-0.628634	-0.618382	-0.607985	-0.597506	-0.586927	-0.576244	-0.565508	-0.554645	-0.543773	-0.532754	-0.521769	-0.510618	-0.499541	-0.48828	-0.477131	-0.465781	-0.454577	-0.443157	-0.431914	-0.42044
Here, 0 time point indicates the saccade onset towards the target words, and the values are indexed by color in Fig S1.				11	-0.245884	-0.22338	-0.200374	-0.17777	-0.154707	-0.132052	-0.108987	-0.0863351	-0.0633254	-0.0407302	-0.017834	0.00464873	0.0273727	0.0496874	0.0721814	0.0942732	0.116481	0.138297	0.160164	0.181653	0.20313	0.224244	0.245281	0.265976	0.286532	0.306767	0.326803	0.346542	0.366025	0.385237	0.404138	0.422796	0.441093	0.459177	0.476854	0.494348	0.511394	0.528289	0.5447	0.560992	0.576769	0.592459	0.607611	0.622708	0.637248
				12	-0.245514	-0.191646	-0.139172	-0.0872225	-0.036713	0.013186	0.0616131	0.109347	0.155589	0.201057	0.245028	0.288149	0.329777	0.370485	0.409716	0.447964	0.484761	0.520516	0.554859	0.588109	0.619992	0.650741	0.680177	0.708445	0.735463	0.761287	0.78593	0.809363	0.831689	0.852799	0.872882	0.891752	0.909678	0.926404	0.942271	0.956962	0.970883	0.983658	0.995754	1.00675	1.01715	1.0265	1.03535	1.0432	1.05065
				13	0.406546	0.475351	0.542593	0.60753	0.670847	0.731843	0.791171	0.848181	0.903481	0.956483	1.00774	1.05674	1.10397	1.14899	1.19223	1.23332	1.27262	1.30985	1.3453	1.37876	1.41046	1.44026	1.46833	1.49461	1.51918	1.54208	1.56331	1.583	1.60106	1.6177	1.63279	1.64658	1.65888	1.67001	1.67974	1.68843	1.6958	1.70227	1.70751	1.71198	1.71531	1.71801	1.71968	1.72084	1.72109
				14	0.945847	1.00726	1.06619	1.12317	1.17767	1.23022	1.28034	1.32852	1.3743	1.41817	1.45971	1.49934	1.53673	1.57225	1.60561	1.63714	1.66661	1.69429	1.72002	1.74402	1.76618	1.78666	1.80543	1.82259	1.83818	1.85222	1.86481	1.87594	1.88576	1.8942	1.90147	1.90745	1.91239	1.91614	1.91899	1.92075	1.92175	1.92175	1.92114	1.91963	1.91763	1.91485	1.91172	1.90791	1.90386
				15	0.560768	0.604878	0.647425	0.688032	0.727092	0.764247	0.799876	0.833646	0.865911	0.896371	0.925353	0.952593	0.978384	1.0025	1.0252	1.04631	1.06604	1.08426	1.10114	1.11659	1.13076	1.14359	1.15518	1.16554	1.17471	1.18274	1.18965	1.19552	1.20033	1.20422	1.2071	1.20916	1.2103	1.21072	1.21029	1.20925	1.20744	1.20512	1.20212	1.19871	1.1947	1.19038	1.18556	1.18052	1.17507
				16	-0.383541	-0.350653	-0.318673	-0.287357	-0.256962	-0.227252	-0.198475	-0.170408	-0.143282	-0.116894	-0.0914534	-0.0667782	-0.0430547	-0.0201245	0.00185324	0.0230101	0.0432172	0.0625775	0.0809942	0.0985407	0.115153	0.130876	0.145678	0.159574	0.172567	0.184643	0.195838	0.206109	0.215525	0.224018	0.231684	0.238433	0.244389	0.249442	0.253738	0.257151	0.259848	0.261689	0.262858	0.263205	0.262926	0.261869	0.260234	0.257868	0.254978
				17	-0.974603	-0.946626	-0.9186	-0.890708	-0.862832	-0.83515	-0.807553	-0.780215	-0.753039	-0.726187	-0.699577	-0.673357	-0.647463	-0.622027	-0.597001	-0.572498	-0.548491	-0.525072	-0.502233	-0.480043	-0.458515	-0.437695	-0.417615	-0.398298	-0.379792	-0.362102	-0.345289	-0.329336	-0.314321	-0.300206	-0.287081	-0.274889	-0.26373	-0.253532	-0.2444	-0.23625	-0.229189	-0.223123	-0.21816	-0.214197	-0.211341	-0.209483	-0.208724	-0.208951	-0.210261
				18	-0.964889	-0.939867	-0.914837	-0.889747	-0.86472	-0.83971	-0.81484	-0.79007	-0.765516	-0.74115	-0.717079	-0.693286	-0.669868	-0.646818	-0.624224	-0.60209	-0.580489	-0.559438	-0.538998	-0.519194	-0.500075	-0.481677	-0.464033	-0.44719	-0.431168	-0.416019	-0.401751	-0.388425	-0.376034	-0.364645	-0.354238	-0.344886	-0.336557	-0.329324	-0.323149	-0.318103	-0.31414	-0.31133	-0.309619	-0.309073	-0.309635	-0.311364	-0.314199	-0.318193	-0.323281
				19	-0.669934	-0.650295	-0.630801	-0.611538	-0.592474	-0.573692	-0.555166	-0.536977	-0.519104	-0.501623	-0.484521	-0.467868	-0.451658	-0.435953	-0.420756	-0.40612	-0.392057	-0.378609	-0.365798	-0.353655	-0.342209	-0.331483	-0.321512	-0.312309	-0.303915	-0.296332	-0.289608	-0.283737	-0.278767	-0.274685	-0.271543	-0.269319	-0.268066	-0.267755	-0.268438	-0.270082	-0.272735	-0.276361	-0.281002	-0.286619	-0.293251	-0.300855	-0.309462	-0.319028	-0.329578
				20	-0.308074	-0.293993	-0.280333	-0.267065	-0.254245	-0.241848	-0.229925	-0.218459	-0.207496	-0.197023	-0.187083	-0.17767	-0.16882	-0.160533	-0.152838	-0.145743	-0.13927	-0.133432	-0.128244	-0.123726	-0.119884	-0.116744	-0.114305	-0.112597	-0.111612	-0.111383	-0.111898	-0.113191	-0.115242	-0.11809	-0.121709	-0.126135	-0.131343	-0.137365	-0.144171	-0.151793	-0.1602	-0.169417	-0.179412	-0.190206	-0.201768	-0.214111	-0.227202	-0.241051	-0.255625
				21	0.0265896	0.0375013	0.0479155	0.0577947	0.0671581	0.0759703	0.0842459	0.0919521	0.0990986	0.105657	0.11163	0.116995	0.12175	0.125876	0.129366	0.132207	0.134388	0.135902	0.136732	0.136876	0.136317	0.135058	0.133077	0.130383	0.126955	0.122805	0.117911	0.112289	0.105919	0.0988204	0.0909728	0.0824001	0.073084	0.0630505	0.0522845	0.0408135	0.0286269	0.0157527	0.00218505	-0.0120474	-0.0269452	-0.0424799	-0.0586461	-0.0754158	-0.0927777
				22	0.294816	0.30564	0.315999	0.325904	0.335319	0.344247	0.352653	0.360536	0.367863	0.374627	0.380798	0.386365	0.391301	0.395592	0.399214	0.402149	0.404379	0.405884	0.406651	0.406659	0.405899	0.404351	0.402011	0.398859	0.394899	0.39011	0.384501	0.378055	0.370786	0.362678	0.353752	0.343995	0.333431	0.322053	0.309887	0.296932	0.283215	0.268742	0.253543	0.237628	0.221028	0.20376	0.185856	0.167338	0.14824
				23	0.527543	0.541369	0.554893	0.568062	0.580854	0.593214	0.605115	0.616502	0.627343	0.637587	0.647199	0.656128	0.664339	0.671787	0.678435	0.684244	0.689178	0.693205	0.69629	0.698412	0.699536	0.69965	0.698727	0.696759	0.693726	0.68963	0.684457	0.678217	0.670902	0.662531	0.653103	0.642644	0.631161	0.618686	0.605234	0.590843	0.575533	0.559348	0.542315	0.524482	0.505882	0.486563	0.466568	0.445945	0.424741
				24	0.790118	0.809663	0.828965	0.847961	0.866563	0.884704	0.902296	0.91927	0.935541	0.951038	0.965683	0.979408	0.992141	1.00382	1.01437	1.02375	1.03191	1.03878	1.04433	1.04853	1.05134	1.05273	1.05269	1.05121	1.04829	1.04391	1.03809	1.03084	1.02219	1.01215	1.00076	0.98805	0.974071	0.958859	0.942474	0.924964	0.906392	0.886816	0.866305	0.844923	0.822743	0.799833	0.776267	0.752118	0.72746
				25	1.0916	1.11768	1.14351	1.16896	1.19392	1.21827	1.24189	1.26467	1.2865	1.30726	1.32686	1.3452	1.36218	1.37771	1.39173	1.40414	1.4149	1.42394	1.43121	1.43669	1.44032	1.44211	1.44203	1.44009	1.43629	1.43065	1.42319	1.41395	1.40296	1.39029	1.37597	1.36009	1.3427	1.32388	1.30372	1.28229	1.25968	1.23599	1.2113	1.18572	1.15933	1.13225	1.10455	1.07635	1.04773
				26	1.36475	1.39622	1.42735	1.458	1.48801	1.51723	1.54551	1.5727	1.59867	1.62328	1.64642	1.66796	1.68779	1.70582	1.72196	1.73613	1.74825	1.75829	1.76618	1.77191	1.77544	1.77678	1.77592	1.77288	1.76769	1.76037	1.751	1.7396	1.72627	1.71106	1.69407	1.67537	1.65508	1.63327	1.61008	1.58559	1.55992	1.53319	1.5055	1.47697	1.44771	1.41784	1.38746	1.35667	1.32558
				27	1.5569	1.59182	1.6263	1.66013	1.69316	1.7252	1.75608	1.78564	1.81372	1.84018	1.86488	1.88769	1.90851	1.92722	1.94375	1.95802	1.96997	1.97955	1.98673	1.9915	1.99384	1.99379	1.99134	1.98656	1.97948	1.97018	1.95873	1.9452	1.9297	1.91233	1.89319	1.87241	1.8501	1.82638	1.80138	1.77524	1.74806	1.71999	1.69114	1.66164	1.6316	1.60114	1.57035	1.53935	1.50823
				28	1.66363	1.7008	1.73735	1.7731	1.80784	1.84138	1.87354	1.90413	1.933	1.96	1.98497	2.0078	2.02838	2.0466	2.06239	2.07567	2.08641	2.09457	2.10014	2.10311	2.10351	2.10138	2.09676	2.08972	2.08034	2.06871	2.05494	2.03913	2.02142	2.00193	1.9808	1.95817	1.93419	1.909	1.88276	1.85559	1.82765	1.79907	1.76999	1.74052	1.7108	1.68092	1.65099	1.62109	1.59131
				29	1.69787	1.73768	1.77669	1.81467	1.8514	1.88668	1.9203	1.95209	1.98187	2.00948	2.03477	2.05762	2.07791	2.09556	2.11049	2.12264	2.13197	2.13848	2.14215	2.14303	2.14114	2.13655	2.12933	2.11959	2.10742	2.09296	2.07634	2.05771	2.03722	2.01504	1.99135	1.96631	1.9401	1.91289	1.88487	1.85619	1.82702	1.79752	1.76783	1.7381	1.70844	1.67897	1.64979	1.62099	1.59263
				30	1.68846	1.73206	1.77455	1.81568	1.85523	1.89295	1.92865	1.96212	1.99317	2.02164	2.04738	2.07025	2.09016	2.10701	2.12074	2.1313	2.13868	2.14287	2.14391	2.14184	2.13673	2.12868	2.1178	2.10422	2.0881	2.06959	2.04889	2.02618	2.00167	1.97558	1.9481	1.91947	1.88991	1.85963	1.82884	1.79775	1.76656	1.73545	1.7046	1.67415	1.64425	1.61503	1.58659	1.55901	1.53236
[truncated: 556 more columns]

## Sheet: Fig_S3
Descriptions: raw PLI (a.u.) for low and high condition as shown in Fig S3. Data are from 38 participants.				low frequency condition	time points (s)
				frequency points (Hz)	-0.4	-0.399	-0.398	-0.397	-0.396	-0.395	-0.394	-0.393	-0.392	-0.391	-0.39	-0.389	-0.388	-0.387	-0.386	-0.385	-0.384	-0.383	-0.382	-0.381	-0.38	-0.379	-0.378	-0.377	-0.376	-0.375	-0.374	-0.373	-0.372	-0.371	-0.37	-0.369	-0.368	-0.367	-0.366	-0.365	-0.364	-0.363	-0.362	-0.361	-0.36	-0.359	-0.358	-0.357	-0.356
				4	0.222355	0.222682	0.223002	0.223325	0.223641	0.223963	0.224287	0.224612	0.224909	0.225223	0.225557	0.2259	0.22625	0.226608	0.226972	0.227346	0.227727	0.228115	0.228501	0.2289	0.229301	0.229697	0.230096	0.230497	0.23089	0.231283	0.231674	0.232075	0.232479	0.232887	0.233294	0.233712	0.234153	0.234608	0.23505	0.235496	0.235936	0.23636	0.236774	0.237196	0.23759	0.238003	0.238416	0.238836	0.239257
				5	0.186297	0.186677	0.186996	0.18729	0.187611	0.187952	0.188351	0.188704	0.189053	0.189401	0.189753	0.190153	0.190459	0.190771	0.191109	0.191461	0.191804	0.192151	0.192505	0.192881	0.193246	0.193626	0.193981	0.194366	0.194757	0.195167	0.195614	0.196008	0.196454	0.196954	0.197432	0.197942	0.198394	0.19886	0.199278	0.199715	0.200121	0.200565	0.200999	0.20142	0.201884	0.202386	0.202904	0.203423	0.203921
				6	0.188718	0.189075	0.189377	0.189771	0.190062	0.190408	0.190774	0.191171	0.191518	0.191974	0.192381	0.192822	0.193118	0.193622	0.194024	0.194508	0.194878	0.195302	0.195788	0.1964	0.196869	0.197474	0.198021	0.198552	0.199029	0.199482	0.199881	0.200381	0.200797	0.201242	0.20172	0.202171	0.202629	0.203075	0.203504	0.203917	0.204276	0.204701	0.205152	0.205577	0.205997	0.206424	0.206869	0.207368	0.207802
				7	0.174225	0.174405	0.174564	0.174651	0.174786	0.174949	0.17505	0.175141	0.175176	0.175255	0.175453	0.175598	0.175733	0.175886	0.17601	0.176069	0.176109	0.176097	0.176178	0.176225	0.176244	0.176226	0.176236	0.176129	0.176097	0.176085	0.176107	0.176132	0.176305	0.176287	0.176305	0.176337	0.176421	0.176442	0.176467	0.176477	0.176667	0.17679	0.176851	0.176932	0.177151	0.177223	0.177319	0.177345	0.177373
				8	0.15989	0.159912	0.159963	0.160056	0.160066	0.160005	0.16005	0.160081	0.160025	0.160075	0.16002	0.160072	0.159978	0.159951	0.160035	0.159998	0.160033	0.160216	0.16019	0.160135	0.160116	0.160119	0.160116	0.160025	0.16001	0.159944	0.159943	0.160027	0.160055	0.160085	0.16019	0.160284	0.160343	0.160309	0.160301	0.160339	0.160402	0.160328	0.160282	0.160233	0.160238	0.160302	0.160434	0.160592	0.160722
				9	0.15337	0.153275	0.153115	0.152957	0.152884	0.152793	0.152756	0.152712	0.15278	0.152955	0.152955	0.152956	0.152998	0.152949	0.152978	0.153089	0.153075	0.153035	0.153073	0.153147	0.15336	0.153405	0.15341	0.15337	0.153346	0.153398	0.153363	0.15332	0.153253	0.153206	0.153118	0.153	0.152866	0.15276	0.152779	0.15285	0.152947	0.152974	0.153126	0.153207	0.153444	0.153712	0.153921	0.154118	0.154305
Here, 0 time point indicates the saccade onset towards the target words, and the values are indexed by color in Fig S3.				10	0.154916	0.154927	0.154926	0.15494	0.154949	0.155043	0.155081	0.155138	0.155085	0.155192	0.155192	0.155158	0.155134	0.155012	0.154946	0.15491	0.154779	0.154733	0.154637	0.154486	0.154345	0.154143	0.154121	0.154151	0.154083	0.154013	0.154045	0.154049	0.154049	0.154121	0.154124	0.1542	0.154118	0.154087	0.154136	0.154174	0.154283	0.154332	0.154468	0.154499	0.154531	0.154612	0.15468	0.154686	0.154708
				11	0.158325	0.158205	0.158252	0.158266	0.158322	0.158376	0.158357	0.158375	0.15839	0.158382	0.158344	0.15821	0.158027	0.157886	0.157686	0.157427	0.157202	0.157129	0.157134	0.157062	0.156938	0.156784	0.156547	0.156431	0.156316	0.156283	0.156203	0.156011	0.155896	0.155788	0.155641	0.155511	0.155401	0.155302	0.155291	0.155338	0.155344	0.155354	0.155501	0.155542	0.15543	0.155221	0.155048	0.154924	0.154787
				12	0.159383	0.15897	0.158455	0.158177	0.158075	0.15777	0.157551	0.157514	0.157451	0.157348	0.157148	0.157053	0.157153	0.157144	0.15722	0.157069	0.15686	0.15656	0.156223	0.155921	0.1557	0.155424	0.155293	0.155047	0.154858	0.154758	0.154775	0.154928	0.155274	0.155367	0.155437	0.15544	0.155511	0.155605	0.155712	0.155949	0.156136	0.156295	0.15634	0.156233	0.156138	0.15603	0.155946	0.155882	0.155814
				13	0.158975	0.159096	0.159143	0.159117	0.159083	0.159126	0.159077	0.159046	0.159098	0.159219	0.159476	0.15948	0.159498	0.159465	0.159354	0.159181	0.159076	0.159025	0.159024	0.159023	0.159099	0.159098	0.159048	0.159154	0.159204	0.159126	0.158918	0.15889	0.158714	0.158507	0.158389	0.158414	0.158321	0.158289	0.158019	0.157714	0.157315	0.157084	0.157005	0.156874	0.156617	0.15631	0.156164	0.155972	0.155767
				14	0.158132	0.158094	0.158052	0.15817	0.158224	0.158089	0.158102	0.158234	0.158623	0.159019	0.159326	0.159571	0.159648	0.159638	0.159612	0.159644	0.159561	0.159458	0.159165	0.15886	0.158482	0.158309	0.158256	0.157957	0.157739	0.157592	0.15749	0.157352	0.157039	0.156817	0.156494	0.156278	0.156097	0.156054	0.155994	0.15602	0.156066	0.155995	0.155953	0.155955	0.155983	0.155989	0.155987	0.155992	0.155915
				15	0.161506	0.161644	0.161511	0.161543	0.161549	0.161575	0.161602	0.161583	0.161531	0.161566	0.161783	0.161929	0.162047	0.162102	0.162132	0.162091	0.162169	0.162155	0.161887	0.161437	0.161096	0.160786	0.160557	0.160272	0.160011	0.159708	0.159377	0.159292	0.159328	0.15911	0.15913	0.159235	0.159242	0.15898	0.158547	0.158352	0.158235	0.158114	0.157841	0.157631	0.157446	0.157294	0.157094	0.157122	0.157209
				16	0.160976	0.161065	0.161232	0.161305	0.161673	0.162153	0.16292	0.163064	0.163231	0.163461	0.163531	0.163437	0.163335	0.163252	0.163226	0.163324	0.16314	0.162764	0.162704	0.162526	0.162327	0.162152	0.162009	0.161838	0.161533	0.161208	0.160811	0.160321	0.159818	0.159514	0.159374	0.159434	0.159116	0.158767	0.15854	0.158196	0.157882	0.157797	0.157814	0.157773	0.15784	0.157825	0.157836	0.157812	0.157706
				17	0.159758	0.159875	0.160156	0.160617	0.161205	0.161456	0.161564	0.161735	0.161705	0.161659	0.161968	0.162141	0.162201	0.162187	0.16224	0.162306	0.162208	0.162149	0.162128	0.161724	0.161235	0.160933	0.160808	0.160811	0.160766	0.16077	0.160756	0.160612	0.160454	0.160393	0.160097	0.15994	0.15988	0.159665	0.159543	0.159589	0.159833	0.160094	0.160021	0.160146	0.160174	0.160093	0.159872	0.159809	0.159487
				18	0.158811	0.158724	0.158757	0.158741	0.158862	0.158654	0.158541	0.158413	0.158447	0.158328	0.158251	0.158493	0.158645	0.158631	0.158522	0.158466	0.158536	0.158702	0.158938	0.159257	0.159632	0.159951	0.159941	0.16023	0.160743	0.160907	0.160924	0.160933	0.160842	0.160801	0.160891	0.161067	0.161145	0.161076	0.16098	0.161078	0.161083	0.160814	0.160717	0.160639	0.160571	0.160376	0.160205	0.160103	0.1598
				19	0.158736	0.158533	0.158196	0.157926	0.157874	0.157763	0.157618	0.157376	0.157589	0.157756	0.158124	0.158364	0.158415	0.158303	0.158561	0.15893	0.159179	0.159461	0.160064	0.160439	0.160651	0.160889	0.160998	0.161384	0.161561	0.161702	0.161653	0.161845	0.161968	0.162011	0.162134	0.162209	0.16222	0.162011	0.161826	0.161776	0.161577	0.161112	0.160848	0.160642	0.160434	0.160014	0.159668	0.159206	0.15895
				20	0.161031	0.160894	0.161001	0.160678	0.160611	0.160756	0.160709	0.160552	0.160291	0.160352	0.160269	0.160247	0.160031	0.159978	0.159915	0.159808	0.159795	0.159838	0.159945	0.160225	0.160396	0.160427	0.160401	0.160281	0.160178	0.160228	0.160595	0.160953	0.161224	0.161206	0.161275	0.161448	0.161701	0.161767	0.161831	0.161891	0.161835	0.161708	0.161424	0.161071	0.160928	0.160656	0.160488	0.160138	0.159781
				21	0.161715	0.161351	0.160993	0.160753	0.160528	0.160334	0.159945	0.159691	0.159558	0.159298	0.159166	0.159115	0.158919	0.158938	0.158784	0.15871	0.15876	0.1587	0.158821	0.158809	0.158821	0.158736	0.158953	0.159205	0.159578	0.16004	0.160323	0.160649	0.160861	0.160857	0.160966	0.161162	0.161446	0.161722	0.161697	0.161792	0.16182	0.161791	0.161995	0.162153	0.162079	0.161731	0.161796	0.161639	0.16163
				22	0.161894	0.161455	0.161111	0.160764	0.160631	0.160272	0.159358	0.158835	0.158443	0.157905	0.157841	0.157897	0.157876	0.15794	0.157737	0.157761	0.15758	0.157287	0.157219	0.157442	0.157878	0.158269	0.1585	0.158764	0.158823	0.158868	0.158993	0.158969	0.15916	0.159243	0.159317	0.159722	0.159992	0.160646	0.161099	0.161673	0.162005	0.162166	0.162136	0.162184	0.162283	0.162437	0.162541	0.162589	0.162615
				23	0.163348	0.163068	0.162762	0.162372	0.161697	0.161269	0.161005	0.160569	0.160044	0.159607	0.15927	0.159002	0.158968	0.158729	0.158314	0.158066	0.158123	0.157875	0.157628	0.15757	0.157262	0.157128	0.156916	0.156724	0.15693	0.157025	0.157417	0.157987	0.158537	0.159145	0.159926	0.160365	0.16038	0.160196	0.160033	0.160318	0.160391	0.16037	0.160403	0.160238	0.160063	0.160251	0.160699	0.160675	0.160722
				24	0.164372	0.163376	0.162958	0.162639	0.162111	0.16168	0.1612	0.160587	0.160107	0.159956	0.159747	0.159612	0.159081	0.158776	0.158711	0.158313	0.157853	0.157532	0.157312	0.157038	0.156725	0.156535	0.15661	0.156753	0.156918	0.157261	0.157563	0.157681	0.157816	0.158046	0.157973	0.157595	0.157248	0.157327	0.157331	0.157463	0.157866	0.157987	0.158052	0.15781	0.157874	0.158037	0.158157	0.158155	0.158245
				25	0.161806	0.161342	0.160912	0.160407	0.159876	0.159768	0.159993	0.160115	0.160043	0.160036	0.160195	0.160386	0.160605	0.160627	0.160473	0.160146	0.159816	0.159511	0.159144	0.159055	0.158786	0.158739	0.158613	0.158372	0.158446	0.158392	0.158268	0.157992	0.157629	0.157244	0.15719	0.157189	0.157565	0.157655	0.15757	0.157481	0.157425	0.157651	0.157532	0.157632	0.157597	0.157627	0.158255	0.158849	0.159347
				26	0.162329	0.161905	0.161539	0.160985	0.16048	0.160243	0.160331	0.160521	0.160922	0.161235	0.161619	0.161649	0.161822	0.161925	0.162032	0.161762	0.161535	0.161074	0.160508	0.159652	0.158724	0.157902	0.15727	0.156636	0.156453	0.156511	0.156609	0.156727	0.156949	0.157176	0.157515	0.157804	0.157961	0.15824	0.158567	0.158717	0.158852	0.158858	0.159298	0.159612	0.159861	0.160114	0.160413	0.161059	0.161552
				27	0.161598	0.161533	0.161123	0.160717	0.160408	0.16009	0.159818	0.159748	0.159689	0.159807	0.159971	0.160138	0.16016	0.160392	0.160335	0.160298	0.159961	0.158982	0.158336	0.157685	0.157382	0.157015	0.156975	0.157221	0.157406	0.157652	0.158362	0.158711	0.159172	0.159385	0.159652	0.159736	0.159884	0.159995	0.159806	0.160104	0.159547	0.15967	0.159966	0.160103	0.160012	0.160269	0.160368	0.160729	0.161073
				28	0.160421	0.160348	0.159594	0.158927	0.158322	0.157913	0.157897	0.157901	0.157898	0.157987	0.157975	0.158078	0.157976	0.158014	0.157911	0.158076	0.158132	0.157711	0.157109	0.156595	0.156624	0.156534	0.156687	0.156909	0.156928	0.15729	0.157702	0.158011	0.15835	0.158307	0.158012	0.15782	0.157866	0.157983	0.157963	0.15777	0.157793	0.157943	0.158089	0.158344	0.158872	0.159103	0.158926	0.159171	0.159923
				29	0.1604	0.159903	0.158879	0.158559	0.158328	0.158032	0.157455	0.157282	0.157449	0.157401	0.157255	0.157152	0.15658	0.156241	0.15607	0.156093	0.155812	0.155518	0.15523	0.15521	0.155415	0.15594	0.155724	0.155608	0.155709	0.156082	0.156271	0.156221	0.156245	0.156415	0.156407	0.156424	0.156302	0.156138	0.15629	0.156589	0.156582	0.156471	0.156321	0.156387	0.156581	0.156618	0.156531	0.15675	0.15689
				30	0.160153	0.159887	0.159606	0.159089	0.158548	0.15823	0.157422	0.156838	0.156379	0.156124	0.155744	0.155677	0.155736	0.155457	0.155231	0.155006	0.155074	0.154686	0.154713	0.154439	0.154016	0.153489	0.153853	0.15472	0.155238	0.155607	0.156117	0.156418	0.156559	0.156074	0.155669	0.155787	0.155802	0.155638	0.155721	0.155604	0.154981	0.154605	0.154335	0.154067	0.153949	0.154007	0.154183	0.154626	0.15508
				high frequency condition	time points (s)
				frequency points (Hz)	-0.4	-0.399	-0.398	-0.397	-0.396	-0.395	-0.394	-0.393	-0.392	-0.391	-0.39	-0.389	-0.388	-0.387	-0.386	-0.385	-0.384	-0.383	-0.382	-0.381	-0.38	-0.379	-0.378	-0.377	-0.376	-0.375	-0.374	-0.373	-0.372	-0.371	-0.37	-0.369	-0.368	-0.367	-0.366	-0.365	-0.364	-0.363	-0.362	-0.361	-0.36	-0.359	-0.358	-0.357	-0.356
				4	0.218502	0.218807	0.219122	0.219439	0.219763	0.22008	0.220406	0.220727	0.221091	0.221445	0.221802	0.22212	0.222476	0.222806	0.223163	0.223521	0.223898	0.224264	0.224639	0.225003	0.225372	0.225729	0.226101	0.226471	0.22686	0.227245	0.227652	0.22805	0.22846	0.228855	0.229266	0.229663	0.230071	0.230454	0.230855	0.23126	0.231682	0.232104	0.232538	0.232959	0.233366	0.233814	0.234272	0.234752	0.235202
				5	0.200358	0.200621	0.200848	0.201174	0.201518	0.201884	0.202181	0.202357	0.202526	0.202828	0.203119	0.20349	0.203718	0.203998	0.20424	0.204504	0.204763	0.205047	0.205335	0.205676	0.206011	0.206355	0.206733	0.207137	0.207486	0.207878	0.208253	0.208657	0.208985	0.209431	0.209904	0.210371	0.210875	0.211369	0.211823	0.212276	0.212746	0.213284	0.213773	0.214302	0.2148	0.215341	0.215862	0.216478	0.216991
				6	0.202442	0.2029	0.203361	0.203818	0.204222	0.204721	0.205146	0.205642	0.206048	0.206505	0.206979	0.207432	0.207828	0.208304	0.208734	0.209259	0.209694	0.210199	0.210566	0.210999	0.211374	0.211848	0.212197	0.212547	0.212949	0.213365	0.213595	0.21393	0.21434	0.214798	0.215356	0.216049	0.216664	0.217262	0.217764	0.218374	0.2189	0.219543	0.220098	0.220658	0.221178	0.221743	0.222298	0.222868	0.223353
				7	0.178233	0.178314	0.178451	0.178553	0.178705	0.178915	0.179143	0.179382	0.179503	0.179613	0.179777	0.179977	0.179988	0.179997	0.180144	0.180204	0.180274	0.180275	0.180265	0.180219	0.180217	0.180136	0.18015	0.180032	0.179942	0.179852	0.179878	0.179855	0.179865	0.179802	0.17971	0.179551	0.179442	0.179276	0.179125	0.179071	0.179145	0.178996	0.178895	0.17886	0.178803	0.178724	0.178655	0.178598	0.178714
				8	0.15723	0.157215	0.157061	0.156957	0.156813	0.15669	0.156584	0.156506	0.156505	0.156445	0.156389	0.15641	0.156358	0.156367	0.156452	0.156438	0.156398	0.156363	0.156321	0.1563	0.156419	0.156605	0.156757	0.156936	0.157098	0.157289	0.157401	0.157482	0.157625	0.157721	0.157854	0.158088	0.158243	0.158406	0.158591	0.158669	0.158807	0.158788	0.158809	0.158859	0.158913	0.158822	0.158846	0.158885	0.158867
				9	0.148851	0.14854	0.148277	0.148244	0.148315	0.148256	0.148243	0.148213	0.148194	0.148236	0.14819	0.14822	0.148198	0.148233	0.148315	0.148431	0.148508	0.148655	0.148753	0.148844	0.148859	0.148958	0.149174	0.149302	0.149638	0.149793	0.149918	0.150095	0.150326	0.150361	0.15038	0.150364	0.150343	0.150375	0.150471	0.150528	0.150601	0.150584	0.150638	0.15071	0.150634	0.150581	0.150527	0.150486	0.150462
				10	0.152158	0.152083	0.151955	0.151898	0.151922	0.151987	0.152136	0.152366	0.152559	0.152743	0.15283	0.152925	0.15292	0.153056	0.153043	0.153138	0.153225	0.15331	0.153263	0.15329	0.153298	0.153283	0.153308	0.153232	0.153086	0.152909	0.152783	0.152814	0.152809	0.152832	0.15277	0.152759	0.152805	0.152865	0.152973	0.153079	0.153138	0.153248	0.153374	0.153539	0.153533	0.153501	0.153557	0.153594	0.153609
				11	0.154605	0.154559	0.154514	0.154583	0.154596	0.15464	0.154573	0.154506	0.154365	0.154398	0.154364	0.154386	0.154277	0.154316	0.154474	0.154514	0.154512	0.154543	0.154642	0.154861	0.155019	0.154998	0.155066	0.155118	0.155179	0.15524	0.15528	0.15526	0.155166	0.155051	0.154931	0.154961	0.154967	0.155029	0.154996	0.154983	0.155054	0.155117	0.155075	0.155132	0.155437	0.155687	0.155892	0.156067	0.156248
				12	0.154754	0.15493	0.154925	0.154933	0.15479	0.154805	0.154996	0.155119	0.15514	0.155123	0.155156	0.155136	0.155015	0.154945	0.154899	0.154904	0.154943	0.154996	0.155139	0.155198	0.15525	0.155243	0.15529	0.155296	0.155004	0.154647	0.154386	0.15418	0.15407	0.153947	0.153785	0.153694	0.15363	0.153616	0.153743	0.153718	0.153638	0.1536	0.153603	0.153638	0.153676	0.153853	0.153966	0.153776	0.153848
				13	0.154734	0.154817	0.154964	0.155302	0.155396	0.15546	0.155443	0.155432	0.155339	0.155197	0.155086	0.154942	0.154817	0.154647	0.154634	0.154583	0.154428	0.154514	0.154468	0.154316	0.15429	0.154349	0.154282	0.154193	0.15408	0.154136	0.154288	0.15439	0.154374	0.154297	0.154313	0.154406	0.154431	0.154464	0.15448	0.154376	0.154245	0.154292	0.154489	0.154649	0.154685	0.15458	0.154478	0.154308	0.153988
				14	0.154542	0.154636	0.154705	0.154699	0.154729	0.154749	0.154929	0.155067	0.155093	0.15507	0.155074	0.154978	0.155046	0.155005	0.154855	0.154829	0.154852	0.154837	0.154786	0.15464	0.154517	0.154346	0.154433	0.154637	0.154635	0.154485	0.154283	0.154321	0.154107	0.154061	0.154314	0.154745	0.155064	0.15529	0.155304	0.155464	0.155679	0.155829	0.155998	0.156189	0.156293	0.156518	0.156636	0.156723	0.156922
				15	0.157449	0.157615	0.157719	0.157836	0.157792	0.157637	0.15752	0.157529	0.157625	0.157605	0.157648	0.157794	0.157696	0.157654	0.157642	0.157271	0.157001	0.156736	0.156302	0.155979	0.15584	0.155627	0.155499	0.155514	0.155503	0.155584	0.155595	0.155762	0.156008	0.156063	0.156349	0.156582	0.156598	0.156383	0.156161	0.156094	0.156183	0.156694	0.156798	0.156913	0.157021	0.156896	0.156961	0.156954	0.157006
				16	0.156976	0.157192	0.157416	0.157611	0.1575	0.157793	0.158006	0.158105	0.157988	0.157765	0.157722	0.15781	0.157829	0.158093	0.158282	0.158043	0.157879	0.157956	0.1578	0.157686	0.157737	0.157885	0.157748	0.157854	0.157763	0.157799	0.157711	0.157622	0.157354	0.157206	0.157182	0.157152	0.157261	0.157557	0.157758	0.15787	0.157801	0.157906	0.157996	0.158114	0.158207	0.15817	0.158045	0.157879	0.157741
				17	0.155275	0.155186	0.15502	0.15506	0.155024	0.155106	0.155122	0.155063	0.155357	0.155612	0.155765	0.155978	0.156095	0.156054	0.155904	0.155983	0.156044	0.156175	0.156419	0.156569	0.156755	0.1571	0.157329	0.157434	0.157651	0.157773	0.157506	0.157462	0.157198	0.156905	0.156747	0.156628	0.156661	0.15671	0.156672	0.15655	0.156497	0.156648	0.156784	0.15661	0.156341	0.155969	0.155791	0.155372	0.155043
				18	0.153901	0.153425	0.153096	0.152965	0.153197	0.15359	0.153938	0.154074	0.154206	0.15432	0.15446	0.154962	0.155108	0.155303	0.155714	0.155813	0.155891	0.155967	0.156062	0.156215	0.156243	0.156179	0.156362	0.156503	0.156818	0.157358	0.157539	0.157814	0.157962	0.15808	0.157987	0.158007	0.157916	0.157914	0.157849	0.157761	0.157842	0.157851	0.157834	0.157922	0.158058	0.158245	0.158306	0.158196	0.158014
				19	0.155993	0.155667	0.155391	0.15535	0.155022	0.154759	0.154715	0.154803	0.154881	0.15471	0.15439	0.154374	0.15451	0.154486	0.154809	0.155083	0.155335	0.155353	0.155568	0.155713	0.155857	0.155711	0.155705	0.155593	0.155443	0.155345	0.155334	0.155473	0.155767	0.15611	0.156399	0.156681	0.156794	0.157038	0.157197	0.157382	0.15751	0.15742	0.157403	0.157402	0.157296	0.157285	0.157325	0.157251	0.157538
				20	0.158442	0.158145	0.157845	0.157575	0.157245	0.157246	0.157328	0.157438	0.157416	0.157383	0.157231	0.157073	0.156978	0.157053	0.157035	0.157074	0.157014	0.157086	0.156808	0.156863	0.156914	0.15684	0.15673	0.15675	0.156668	0.15655	0.156648	0.156826	0.156883	0.15688	0.156887	0.156859	0.156667	0.156338	0.156213	0.155953	0.155391	0.155393	0.155518	0.1557	0.15601	0.156261	0.15648	0.156711	0.156919
				21	0.159893	0.159992	0.159656	0.159704	0.159245	0.15891	0.158442	0.157738	0.157359	0.157117	0.157015	0.157046	0.156847	0.156685	0.156707	0.156917	0.15689	0.15678	0.15697	0.157186	0.15723	0.157296	0.157032	0.156803	0.156756	0.15649	0.156313	0.155865	0.155642	0.155708	0.155905	0.15588	0.155831	0.155722	0.155499	0.155706	0.155623	0.155615	0.155673	0.155705	0.155797	0.156022	0.156278	0.156395	0.156719
				22	0.158305	0.158584	0.158536	0.158506	0.158284	0.15778	0.157313	0.15679	0.156705	0.156535	0.156174	0.155941	0.155996	0.156021	0.155932	0.156017	0.155585	0.15539	0.15529	0.154904	0.154752	0.154836	0.154771	0.154849	0.15496	0.155058	0.15506	0.154684	0.154702	0.154629	0.154515	0.154485	0.154636	0.154435	0.154178	0.153912	0.153803	0.154	0.154236	0.154315	0.154851	0.155263	0.155922	0.156945	0.157395
				23	0.156813	0.156483	0.156424	0.156713	0.156617	0.156436	0.156261	0.156048	0.155607	0.155153	0.15488	0.1544	0.154095	0.153907	0.153628	0.153115	0.15257	0.152315	0.152305	0.152318	0.15216	0.151904	0.151741	0.15159	0.151532	0.151375	0.151245	0.151145	0.151218	0.151438	0.151468	0.151548	0.151507	0.151704	0.151836	0.152139	0.152408	0.152816	0.153133	0.153065	0.153293	0.153506	0.153843	0.154355	0.154836
				24	0.157863	0.157865	0.157685	0.15725	0.15668	0.156364	0.155934	0.15603	0.156142	0.156277	0.156355	0.155957	0.155538	0.155335	0.155024	0.154628	0.15451	0.154452	0.154237	0.153986	0.153469	0.152822	0.15245	0.15173	0.151055	0.150946	0.150925	0.15075	0.150667	0.150735	0.150793	0.150967	0.151105	0.151015	0.151001	0.151276	0.151542	0.151401	0.151561	0.151792	0.152386	0.153027	0.15376	0.154523	0.155194
				25	0.157274	0.157049	0.156767	0.156475	0.15654	0.156448	0.1563	0.155951	0.155967	0.155962	0.155756	0.155576	0.155623	0.155625	0.155881	0.155698	0.155273	0.15467	0.1543	0.153738	0.153287	0.152841	0.152328	0.151934	0.151158	0.150756	0.150384	0.14986	0.14986	0.150154	0.150294	0.150422	0.150582	0.151114	0.151366	0.152001	0.152182	0.152108	0.152199	0.152298	0.152584	0.152982	0.153441	0.153501	0.153301
				26	0.157175	0.156973	0.157276	0.157237	0.157155	0.156936	0.156889	0.15713	0.157331	0.157541	0.158109	0.158152	0.15802	0.157863	0.157933	0.157808	0.15776	0.157522	0.156703	0.156296	0.155632	0.155102	0.154861	0.154631	0.154292	0.153985	0.153741	0.1541	0.153442	0.152847	0.152763	0.152934	0.153162	0.153114	0.153061	0.153011	0.153291	0.153476	0.153479	0.153253	0.153394	0.153246	0.153127	0.153148	0.153252
				27	0.155873	0.156168	0.156422	0.156589	0.156771	0.156795	0.156622	0.156666	0.156874	0.157156	0.157111	0.157189	0.157577	0.157904	0.158468	0.158843	0.159063	0.158967	0.158926	0.159115	0.159132	0.159036	0.158631	0.158221	0.157859	0.158185	0.158414	0.158606	0.15869	0.158191	0.157576	0.156903	0.156222	0.155241	0.154631	0.154336	0.153962	0.15343	0.153153	0.153103	0.153143	0.153193	0.153161	0.153293	0.153538
				28	0.156083	0.155923	0.156001	0.155832	0.15602	0.156528	0.156681	0.156819	0.156831	0.156963	0.15722	0.15735	0.157763	0.15785	0.158124	0.15836	0.158401	0.158558	0.158691	0.158567	0.158233	0.157881	0.157717	0.157417	0.157552	0.157584	0.157745	0.157639	0.157169	0.156727	0.156382	0.156187	0.155974	0.155403	0.155111	0.154798	0.154281	0.154402	0.154414	0.154027	0.153581	0.153063	0.152779	0.152648	0.152645
				29	0.155706	0.155512	0.155543	0.155396	0.155386	0.155215	0.155536	0.155958	0.156432	0.156828	0.156885	0.157078	0.157286	0.157534	0.15784	0.157935	0.157962	0.157467	0.156788	0.1565	0.156171	0.155553	0.154794	0.154359	0.154053	0.153639	0.15333	0.153031	0.152579	0.152318	0.152286	0.152081	0.151951	0.151568	0.15132	0.151107	0.151184	0.151373	0.151334	0.150997	0.151039	0.151142	0.150974	0.151175	0.151422
				30	0.155291	0.155537	0.155571	0.155665	0.155831	0.156341	0.156551	0.156883	0.157252	0.157182	0.156805	0.156807	0.156628	0.156576	0.156453	0.156605	0.157172	0.1572	0.156896	0.156703	0.156113	0.155554	0.15497	0.154624	0.154042	0.153632	0.153349	0.152788	0.151946	0.151784	0.151604	0.151272	0.151216	0.151415	0.151122	0.150633	0.150164	0.149813	0.149959	0.15026	0.150337	0.150604	0.150796	0.151031	0.151143
[truncated: 757 more columns]

## Sheet: Fig_S4
Desciption: Preferred phase values in the PLI analysis over different conditions and different subjects.		Panel A: PLI @ 10 Hz: low word freq			time points (s)
				subject ID	-0.2	-0.199	-0.198	-0.197	-0.196	-0.195	-0.194	-0.193	-0.192	-0.191	-0.19	-0.189	-0.188	-0.187	-0.186	-0.185	-0.184	-0.183	-0.182	-0.181	-0.18	-0.179	-0.178	-0.177	-0.176	-0.175	-0.174	-0.173	-0.172	-0.171	-0.17	-0.169	-0.168	-0.167	-0.166	-0.165	-0.164	-0.163	-0.162	-0.161	-0.16	-0.159	-0.158	-0.157	-0.156
				1	0.104167	0.103605	0.102942	0.102226	0.101432	0.100599	0.0996944	0.0987442	0.0977243	0.0966476	0.0955118	0.0943178	0.0930931	0.0918253	0.0905748	0.0893127	0.0881328	0.0869825	0.0859823	0.0850446	0.0842998	0.0836241	0.0831394	0.0827084	0.0824351	0.0822034	0.0820938	0.0820309	0.0820663	0.082165	0.082347	0.0826081	0.0829393	0.0833563	0.0838272	0.0843783	0.084963	0.0856112	0.0862703	0.0869686	0.0876564	0.0883577	0.0890335	0.0897028	0.0903435
				2	0.128921	0.127461	0.125933	0.124102	0.122136	0.119863	0.117467	0.114786	0.111971	0.108851	0.1057	0.102547	0.0998162	0.0974204	0.0955347	0.0938879	0.0925828	0.0913766	0.0903917	0.0894437	0.0886547	0.087897	0.0872684	0.0867089	0.0862784	0.0860043	0.0859267	0.0861436	0.0867769	0.0876384	0.0888809	0.0893344	0.0895467	0.0891726	0.0887124	0.0882033	0.0876359	0.0870933	0.0864899	0.085878	0.0852123	0.0845028	0.0837496	0.0829351	0.0820889
				3	0.106621	0.107359	0.108175	0.108875	0.109645	0.110309	0.111032	0.111659	0.112338	0.112936	0.113584	0.114174	0.114825	0.115452	0.116161	0.116877	0.117694	0.11853	0.119464	0.120407	0.121426	0.122436	0.123495	0.12453	0.125589	0.126619	0.127653	0.128663	0.129662	0.130649	0.131612	0.13258	0.133516	0.134477	0.135397	0.136367	0.137286	0.138278	0.139211	0.140237	0.141191	0.142253	0.143224	0.144312	0.145281
				4	0.0362359	0.0364448	0.0362459	0.0355619	0.0348297	0.0341294	0.0336805	0.033414	0.0333783	0.0335965	0.0340777	0.034901	0.0360383	0.0375455	0.0393975	0.0416059	0.0441666	0.0470216	0.05016	0.0534188	0.056764	0.0599629	0.0630117	0.065706	0.0681149	0.0700959	0.0717455	0.0727739	0.070737	0.0618048	0.0632468	0.0643599	0.0652594	0.0659716	0.0664133	0.0665427	0.0661396	0.0653886	0.0644244	0.0638202	0.0636481	0.06409	0.065022	0.0665818	0.0685962
				5	0.132086	0.134435	0.136582	0.138443	0.140237	0.141792	0.143236	0.144468	0.145582	0.146533	0.147383	0.148119	0.148789	0.149388	0.149961	0.150494	0.151031	0.151541	0.152073	0.152578	0.15311	0.153607	0.154129	0.154603	0.155095	0.155526	0.155961	0.156327	0.156679	0.156954	0.157197	0.157361	0.157474	0.157517	0.157501	0.157448	0.157361	0.157327	0.157359	0.157601	0.158015	0.158637	0.159253	0.159752	0.159952
				6	0.0184006	0.0163393	0.0166644	0.0173637	0.0181832	0.019029	0.0199584	0.0208994	0.0219411	0.0229897	0.0241589	0.025332	0.0266474	0.027969	0.0294579	0.0309652	0.0326717	0.0344312	0.0364503	0.0386465	0.0414007	0.0454475	0.0518219	0.0527765	0.0538644	0.055439	0.0571976	0.0590145	0.0607707	0.0624547	0.0639664	0.0653347	0.0665087	0.0675347	0.0684179	0.06919	0.0698935	0.0705283	0.0711578	0.0717515	0.0723836	0.0730032	0.0736872	0.0743736	0.0751361
				7	0.0201773	0.0190325	0.0181628	0.0179917	0.0181938	0.0187932	0.019537	0.0205043	0.0215044	0.0226535	0.0237632	0.0249341	0.0259493	0.0268461	0.027354	0.027363	0.0264888	0.0244875	0.0220704	0.0203608	0.0195246	0.0189218	0.0183668	0.0178814	0.017724	0.0209488	0.024287	0.0219962	0.0198374	0.0179781	0.0167436	0.0161288	0.0159438	0.015918	0.0160053	0.0160841	0.0162093	0.0162847	0.0163685	0.0163538	0.0162624	0.0157887	0.00846512	0.0034913	0.00779745
				8	0.149735	0.149108	0.148553	0.148014	0.147542	0.147074	0.146657	0.146231	0.14584	0.145434	0.145055	0.144664	0.144306	0.143949	0.143647	0.143367	0.143173	0.143018	0.142971	0.142954	0.143026	0.143069	0.143138	0.143095	0.143023	0.142779	0.142476	0.141929	0.141117	0.138915	0.128329	0.125313	0.125069	0.124616	0.124151	0.123534	0.122947	0.122256	0.121588	0.120856	0.120111	0.119334	0.118488	0.117627	0.116643
				9	0.203502	0.203364	0.203167	0.202869	0.202525	0.202085	0.201614	0.201042	0.200449	0.199723	0.198949	0.197866	0.196363	0.193598	0.199943	0.201005	0.201878	0.202272	0.202534	0.202515	0.202412	0.201938	0.20131	0.200262	0.199209	0.197979	0.197034	0.19612	0.195506	0.194894	0.194421	0.193831	0.193152	0.19213	0.190519	0.1877	0.184203	0.184228	0.186145	0.18769	0.188482	0.188681	0.18837	0.187992	0.187778
				10	0.120054	0.120335	0.120699	0.121093	0.121592	0.122123	0.122762	0.123424	0.124183	0.124948	0.125791	0.126625	0.127517	0.128389	0.129303	0.13019	0.131107	0.131996	0.132908	0.133795	0.134703	0.135594	0.136509	0.13742	0.138365	0.139322	0.140325	0.141354	0.142438	0.143555	0.144727	0.145925	0.147168	0.148421	0.149701	0.150972	0.152251	0.153507	0.154755	0.155969	0.157166	0.158323	0.159457	0.16055	0.161618
				11	0.0785484	0.0789829	0.0791519	0.0791036	0.078909	0.0787067	0.0784206	0.0754468	0.0623285	0.0614551	0.0603383	0.0593347	0.058747	0.058619	0.0589817	0.0597063	0.0607384	0.0620295	0.063516	0.0652199	0.0670669	0.0691124	0.0712656	0.0735845	0.0759574	0.0784206	0.0808537	0.0832715	0.0855814	0.0877938	0.0898696	0.0918154	0.093638	0.0953299	0.0969263	0.0984017	0.0998076	0.101104	0.102353	0.103507	0.104667	0.105975	0.094838	0.0952831	0.096074
				12	0.09462	0.0943676	0.0940333	0.0935722	0.0930179	0.0923526	0.0916085	0.0908126	0.0900218	0.0893372	0.0888671	0.0887654	0.0890427	0.0896249	0.0902384	0.0908045	0.0912195	0.0916256	0.0919718	0.0924088	0.0928199	0.0933457	0.0938413	0.0944599	0.0950567	0.0957872	0.0965112	0.0973668	0.0982218	0.0991878	0.100149	0.101192	0.102224	0.10331	0.104385	0.105493	0.106593	0.107711	0.108828	0.109955	0.111088	0.112228	0.113385	0.114553	0.11575
				13	0.0972005	0.0965058	0.0958809	0.0952968	0.0947944	0.0943389	0.0939668	0.0936396	0.0933908	0.0931788	0.0930346	0.0929156	0.0928542	0.0928108	0.0928286	0.0928736	0.0930092	0.0931953	0.0935149	0.0939005	0.0944529	0.0950643	0.0958593	0.0966953	0.0977288	0.0988041	0.10012	0.101557	0.103383	0.105629	0.108565	0.111873	0.114511	0.11559	0.115129	0.11694	0.123154	0.125677	0.127371	0.128702	0.130048	0.131287	0.132625	0.133898	0.135279
				14	0.122467	0.120829	0.118868	0.117204	0.116029	0.115464	0.115225	0.115402	0.116019	0.118352	0.124262	0.126018	0.125319	0.124603	0.123852	0.123168	0.122405	0.121673	0.120845	0.12003	0.119115	0.1182	0.117184	0.116153	0.115023	0.113859	0.112595	0.111274	0.109845	0.108326	0.106682	0.104902	0.102961	0.100815	0.0984513	0.0957943	0.0928675	0.0896312	0.0862602	0.0828846	0.0797965	0.0770166	0.0745834	0.072308	0.0699863
				15	0.146961	0.148671	0.150313	0.151936	0.15349	0.155017	0.156475	0.157902	0.159262	0.160589	0.161852	0.163082	0.164252	0.165391	0.166473	0.167529	0.16853	0.169515	0.17045	0.171382	0.172273	0.173185	0.174074	0.175027	0.175997	0.177111	0.178335	0.179846	0.18157	0.18317	0.182525	0.178894	0.175499	0.17405	0.173669	0.174319	0.175355	0.176698	0.177656	0.17806	0.177751	0.177023	0.176032	0.174969	0.17386
				16	0.0988717	0.0981211	0.0970814	0.0961096	0.0949455	0.0939578	0.0928994	0.0920748	0.0912297	0.0906006	0.0899461	0.089473	0.0889679	0.088631	0.0882722	0.0880865	0.0878915	0.0878701	0.0878355	0.0879564	0.0880424	0.0882479	0.0883802	0.0884754	0.0876513	0.0814321	0.0769659	0.0758959	0.0753565	0.0750746	0.0747471	0.0744162	0.073944	0.0732305	0.0721423	0.0704811	0.068871	0.0678263	0.0678728	0.0684986	0.0696239	0.0709403	0.072558	0.074304	0.0763601
				17	0.0689635	0.0693564	0.069841	0.0704145	0.0710019	0.0715578	0.0720435	0.0724638	0.0727984	0.0730708	0.07328	0.0734518	0.073613	0.0737747	0.0739926	0.0742446	0.074601	0.0749974	0.0755013	0.0760184	0.0766072	0.0771697	0.0777597	0.0782975	0.0788356	0.079322	0.079805	0.0802568	0.080714	0.0811642	0.0816262	0.0820964	0.0825751	0.0830657	0.0835541	0.0840531	0.0845405	0.0850415	0.0855296	0.0860426	0.0865479	0.0870924	0.0876337	0.0882243	0.0888095
				18	0.157273	0.157626	0.158417	0.159482	0.161558	0.164731	0.168557	0.169671	0.168695	0.167336	0.166334	0.165425	0.164794	0.164174	0.163735	0.16328	0.162954	0.162611	0.162359	0.162096	0.161886	0.161665	0.161451	0.161221	0.160953	0.160688	0.160428	0.160454	0.161164	0.163649	0.167585	0.17141	0.173619	0.174746	0.174983	0.174841	0.174287	0.173609	0.172686	0.171737	0.170616	0.169519	0.168295	0.167124	0.165859
				19	0.0754007	0.0762776	0.0770859	0.0780512	0.0789059	0.0799509	0.0808424	0.0820029	0.0829845	0.0845205	0.0862654	0.092995	0.0958111	0.0945878	0.0941167	0.0942758	0.094191	0.094311	0.0941337	0.0940597	0.0937163	0.0934802	0.0930723	0.0928	0.092392	0.0918524	0.0912341	0.0952801	0.102368	0.107347	0.110959	0.114312	0.117445	0.120569	0.123608	0.126624	0.129533	0.13234	0.134959	0.137376	0.139543	0.141468	0.143156	0.14463	0.145925
				20	0.0904095	0.0908777	0.091361	0.0918401	0.0927578	0.0943141	0.0965837	0.0988293	0.100265	0.101017	0.101253	0.101178	0.100757	0.0999248	0.0986914	0.0977575	0.098366	0.100036	0.101567	0.102961	0.104017	0.105018	0.105788	0.106564	0.107148	0.107761	0.10819	0.108649	0.108913	0.10919	0.109234	0.109226	0.108889	0.108291	0.107105	0.105166	0.102674	0.100279	0.0989454	0.0984794	0.0985964	0.0990866	0.0996584	0.10027	0.100868
				21	0.15168	0.151874	0.152115	0.152297	0.152595	0.153188	0.156759	0.163608	0.165742	0.166396	0.166811	0.16701	0.167243	0.167342	0.167515	0.167568	0.167707	0.167728	0.167835	0.16781	0.167853	0.167707	0.167534	0.166915	0.165703	0.162738	0.16006	0.16034	0.161286	0.16201	0.162676	0.163183	0.163702	0.164118	0.164562	0.164924	0.165309	0.165621	0.165949	0.16623	0.166715	0.16942	0.17735	0.179611	0.180327
				22	0.108719	0.10783	0.105862	0.101907	0.0971978	0.0969723	0.0982284	0.0997899	0.0996646	0.0987528	0.0976088	0.0966093	0.0955603	0.0946852	0.0937158	0.0928964	0.0919599	0.091156	0.0902274	0.0894183	0.0884843	0.0876586	0.0867113	0.0858615	0.0848954	0.0840154	0.0830255	0.0821092	0.0810901	0.0801308	0.0790758	0.078065	0.0769656	0.0758932	0.0747386	0.0735924	0.0723701	0.0711362	0.0698322	0.0684969	0.0670985	0.0656513	0.0641518	0.0625922	0.060999
				23	0.0805938	0.0801206	0.0797476	0.0793172	0.0789936	0.0786034	0.0783197	0.0779555	0.0776883	0.0773224	0.0770372	0.0766372	0.0763044	0.0758517	0.0754646	0.0749624	0.0745313	0.0739821	0.0734962	0.0728468	0.0721847	0.0711615	0.0697774	0.0678027	0.0672402	0.0692702	0.0722218	0.0711966	0.0666489	0.0665966	0.0673986	0.0683622	0.0693856	0.0705566	0.0718105	0.0732861	0.0748315	0.076571	0.0782968	0.0801031	0.0818021	0.0834797	0.0850264	0.086525	0.0879197
				24	0.0968407	0.0917152	0.0892741	0.0870586	0.0852925	0.0836224	0.0821251	0.0806702	0.0793061	0.0779774	0.0767114	0.075484	0.0743092	0.0731873	0.0721139	0.0711161	0.0701531	0.069259	0.0682788	0.0671071	0.0653847	0.0633028	0.0612087	0.0596052	0.0583615	0.0576068	0.0570646	0.0568686	0.056754	0.0568648	0.0569599	0.0571918	0.0573341	0.0575355	0.057565	0.0575573	0.0572874	0.0569088	0.0562577	0.0555405	0.0546444	0.0537733	0.0528109	0.0519197	0.0509779
				25	0.182073	0.1848	0.186859	0.188508	0.190053	0.191386	0.192642	0.193699	0.194632	0.195322	0.195814	0.19602	0.196004	0.195735	0.195323	0.19476	0.194168	0.193508	0.192885	0.192211	0.191526	0.190594	0.18918	0.186882	0.184083	0.181314	0.179128	0.177293	0.175886	0.174625	0.173611	0.172641	0.171841	0.171038	0.170367	0.169652	0.16902	0.168226	0.167269	0.165639	0.165188	0.169169	0.171455	0.171981	0.17195
				26	0.0402273	0.0394696	0.0387454	0.0378079	0.0369058	0.0357977	0.0347417	0.0335096	0.0323589	0.0310729	0.0298946	0.0286146	0.0274534	0.0262109	0.0250847	0.0238888	0.0228004	0.0216511	0.0205993	0.0194949	0.0184793	0.0174188	0.0164413	0.0154271	0.014499	0.0135533	0.0127397	0.012028	0.0118347	0.0130455	0.0142668	0.0136189	0.0135517	0.0139744	0.0147805	0.015867	0.0170675	0.0183587	0.0195932	0.0208387	0.0219801	0.0231394	0.0242063	0.0253358	0.0264026
				27	0.0666319	0.0667604	0.0669083	0.0670321	0.0671762	0.0672889	0.0674225	0.067513	0.067618	0.0676551	0.0676893	0.0676202	0.0675378	0.0673391	0.0671641	0.0669178	0.0667785	0.0666429	0.0666863	0.066786	0.0670883	0.0674516	0.0679646	0.0684066	0.0686297	0.0680518	0.0664721	0.0644048	0.0628168	0.0618164	0.0613684	0.0612273	0.0613354	0.0615727	0.0618976	0.0622626	0.062583	0.0628291	0.062862	0.0626468	0.0621296	0.0613458	0.0604614	0.0595138	0.0586814
				28	0.0855125	0.0828471	0.080281	0.0777251	0.0754101	0.0732222	0.0713411	0.0696081	0.0681634	0.0668409	0.0657633	0.06478	0.0640009	0.0632991	0.0627687	0.0623083	0.0619933	0.0617469	0.0616254	0.0615727	0.0616284	0.0617523	0.0619716	0.0622561	0.0626261	0.0630553	0.063563	0.064121	0.0647532	0.0654247	0.0661682	0.0669389	0.0677804	0.0686372	0.0695644	0.0704956	0.0714966	0.0724919	0.073556	0.0746067	0.0757242	0.0768225	0.0779846	0.0791239	0.080323
				29	0.110546	0.111609	0.112559	0.113396	0.113942	0.114104	0.113663	0.112967	0.11374	0.116139	0.118723	0.120994	0.123231	0.125374	0.127688	0.129942	0.132172	0.134181	0.135836	0.151558	0.153124	0.154257	0.155149	0.155943	0.156603	0.157174	0.157661	0.158047	0.15838	0.158595	0.158778	0.15883	0.158865	0.158761	0.158652	0.158399	0.158153	0.157763	0.157394	0.156888	0.156419	0.155833	0.155312	0.154706	0.154202
				30	0.0490162	0.0504337	0.0519417	0.0534139	0.0550129	0.056594	0.0582904	0.0599559	0.061698	0.0633892	0.065119	0.0667883	0.0684691	0.0700891	0.071701	0.0732545	0.0747843	0.0762583	0.0776989	0.079088	0.0804415	0.08175	0.0830274	0.0842671	0.0854837	0.0866685	0.0878372	0.0889762	0.090101	0.0911908	0.092258	0.0932714	0.0942363	0.0951086	0.0958841	0.0965132	0.09699	0.0972883	0.0974153	0.0974025	0.0972548	0.0970665	0.0967868	0.0965745	0.0962537
				31	0.107793	0.105833	0.103851	0.101919	0.0999796	0.0981008	0.0962243	0.0944119	0.0926044	0.0908569	0.089111	0.087414	0.0857114	0.0840413	0.082356	0.0806834	0.0789852	0.077278	0.0755356	0.0737613	0.0719442	0.0700702	0.0681478	0.0661386	0.0640749	0.0618862	0.0596366	0.0572192	0.0547509	0.0521029	0.0494719	0.0467423	0.0441639	0.0416368	0.039355	0.0372151	0.0353114	0.0335571	0.0319943	0.0305638	0.0292922	0.0281356	0.0271151	0.0261899	0.0253762
				32	0.0808036	0.0776591	0.0746924	0.0720534	0.0690014	0.0664237	0.0643194	0.0631866	0.0625508	0.0625454	0.0632283	0.0642126	0.0644863	0.0638015	0.0621547	0.0599737	0.0573664	0.0546236	0.0520327	0.0497621	0.0478044	0.0459948	0.0441967	0.0423022	0.0403357	0.0382112	0.036052	0.0337373	0.031446	0.029025	0.0266892	0.0242693	0.022003	0.0197263	0.0176934	0.0157811	0.014263	0.0131111	0.0125818	0.0127115	0.0135428	0.0150401	0.0170034	0.0194089	0.0219982
				33	0.152892	0.153298	0.153493	0.153522	0.153497	0.153378	0.153265	0.153075	0.152894	0.152636	0.15237	0.152026	0.151651	0.151203	0.150708	0.150148	0.149533	0.148871	0.148162	0.147436	0.1467	0.146009	0.145378	0.14486	0.144389	0.143853	0.142903	0.141145	0.138893	0.138646	0.139389	0.139739	0.139542	0.139029	0.138209	0.137199	0.135941	0.134522	0.132939	0.131321	0.129706	0.128194	0.126764	0.125508	0.124406
				34	0.104488	0.10492	0.105219	0.105684	0.106124	0.106746	0.107262	0.107666	0.107776	0.107685	0.107511	0.107337	0.107207	0.107111	0.107031	0.106967	0.106886	0.106813	0.106707	0.106609	0.106475	0.10635	0.106186	0.106029	0.105831	0.105629	0.105376	0.105096	0.104742	0.104317	0.103783	0.103133	0.102357	0.101475	0.10052	0.0995404	0.0985841	0.0976984	0.0969191	0.0962785	0.0957981	0.0954814	0.095307	0.0951969	0.0950587
				35	0.0396249	0.0385831	0.0374392	0.0363396	0.0351505	0.0340205	0.0328193	0.0316932	0.0305176	0.029432	0.0283196	0.0273092	0.0262929	0.0253858	0.0244897	0.0237032	0.0229376	0.022272	0.021627	0.0210588	0.0205001	0.0199833	0.0194613	0.018945	0.0184177	0.0178707	0.0173239	0.0167483	0.0161998	0.0156303	0.0151268	0.0146288	0.0142488	0.0139291	0.0137975	0.0138186	0.0141083	0.0146563	0.0155057	0.0166393	0.0179813	0.0194951	0.0210545	0.0226456	0.0241959
				36	0.0587984	0.0586657	0.0586173	0.0585405	0.0585497	0.0585405	0.0586117	0.0586628	0.0587518	0.0587611	0.0586611	0.0582774	0.0573223	0.0550042	0.0532445	0.056604	0.057086	0.0565448	0.0556167	0.0544576	0.0532265	0.0520451	0.0511905	0.0509509	0.0512517	0.0518153	0.0522421	0.052526	0.0525856	0.0525586	0.0523868	0.0521992	0.0519123	0.0516475	0.0513026	0.0509995	0.0506238	0.0503006	0.0499076	0.0495734	0.0491703	0.04883	0.0484217	0.0480787	0.0476693
				37	0.060023	0.0597596	0.0593468	0.0589522	0.0584602	0.0580872	0.0577094	0.0575364	0.0574016	0.0574931	0.0576192	0.0579551	0.0583085	0.0588434	0.0593805	0.0600657	0.0607413	0.0615279	0.0622965	0.0631395	0.0639623	0.0648286	0.0656797	0.0665516	0.067417	0.0682866	0.0691576	0.07002	0.0708895	0.0717396	0.0726008	0.073433	0.0742792	0.0750861	0.0759083	0.0766767	0.0774582	0.0781621	0.078869	0.0794576	0.0800247	0.0804117	0.0807443	0.0808582	0.0809695
				38	0.0366647	0.0357753	0.0359971	0.0366865	0.0376568	0.0387198	0.0398858	0.0410332	0.0421937	0.0432358	0.04423	0.0453116	0.0473071	0.0508247	0.0545556	0.057549	0.0597465	0.0614665	0.062851	0.0639659	0.0647606	0.0650639	0.0647273	0.0637659	0.0625	0.0611674	0.0599789	0.0588724	0.0578932	0.05689	0.0558894	0.0547235	0.0534315	0.0519244	0.0504565	0.049392	0.0491313	0.0496441	0.0505874	0.0517245	0.0529611	0.0544033	0.0562333	0.0590161	0.0627965
		Panel B: Preferred alpha phase: low word freq			time points (s)
				subject ID	-0.2	-0.199	-0.198	-0.197	-0.196	-0.195	-0.194	-0.193	-0.192	-0.191	-0.19	-0.189	-0.188	-0.187	-0.186	-0.185	-0.184	-0.183	-0.182	-0.181	-0.18	-0.179	-0.178	-0.177	-0.176	-0.175	-0.174	-0.173	-0.172	-0.171	-0.17	-0.169	-0.168	-0.167	-0.166	-0.165	-0.164	-0.163	-0.162	-0.161	-0.16	-0.159	-0.158	-0.157	-0.156
				1	2.24576	2.2919	2.33707	2.3817	2.42589	2.46989	2.51371	2.55741	2.60083	2.64392	2.68639	2.72815	2.76881	2.80834	2.84634	2.88288	2.9177	2.95099	2.9828	3.0134	3.04328	3.07248	3.10192	3.13108	-3.122	-3.09206	-3.06085	-3.02979	-2.99736	-2.965	-2.93123	-2.89732	-2.86197	-2.82617	-2.78891	-2.75086	-2.71131	-2.67063	-2.6284	-2.58471	-2.53938	-2.49226	-2.44334	-2.39234	-2.3393
				2	1.71104	1.7778	1.84506	1.91123	1.9768	2.03991	2.1013	2.15975	2.21716	2.27376	2.33278	2.3944	2.45986	2.52663	2.59466	2.66181	2.729	2.79486	2.86066	2.92528	2.98996	3.05367	3.11751	-3.10265	-3.03954	-2.97726	-2.91536	-2.8551	-2.79781	-2.74483	-2.70204	-2.65673	-2.61854	-2.5639	-2.5144	-2.45185	-2.39455	-2.32891	-2.26766	-2.20113	-2.13799	-2.07168	-2.00793	-1.94258	-1.87914
				3	1.73395	1.79305	1.85179	1.91053	1.96894	2.0274	2.08564	2.14399	2.20232	2.26086	2.31961	2.37866	2.43814	2.49789	2.55814	2.61844	2.67909	2.73944	2.79991	2.8598	2.91965	2.97879	3.03784	3.0962	-3.12866	-3.07096	-3.01322	-2.95601	-2.89867	-2.84176	-2.78463	-2.72783	-2.67076	-2.61393	-2.55679	-2.49981	-2.4425	-2.38529	-2.32778	-2.2703	-2.21258	-2.15485	-2.09694	-2.03896	-1.98085
				4	0.306861	0.333421	0.361846	0.399903	0.449214	0.50766	0.56972	0.630182	0.68678	0.738077	0.784789	0.828697	0.870655	0.913172	0.956137	1.00128	1.04852	1.09868	1.15265	1.21008	1.27252	1.33772	1.40734	1.4775	1.55015	1.6205	1.69067	1.75266	1.79008	1.97171	2.07017	2.14503	2.21818	2.28858	2.3622	2.43422	2.50771	2.57369	2.6323	2.6795	2.72131	2.75756	2.79331	2.82778	2.86614
				5	1.1872	1.24948	1.3154	1.38311	1.45271	1.5232	1.59469	1.66648	1.73855	1.81064	1.88248	1.95426	2.02542	2.09655	2.16689	2.23731	2.30694	2.37677	2.44587	2.51526	2.584	2.65303	2.7215	2.79018	2.85836	2.92663	2.99444	3.06215	3.12941	-3.08682	-3.02036	-2.95448	-2.88919	-2.82483	-2.76129	-2.69913	-2.63815	-2.57897	-2.52119	-2.46492	-2.40912	-2.35307	-2.29603	-2.23792	-2.17937
				6	0.830024	1.11645	1.316	1.46429	1.58335	1.69148	1.78587	1.87738	1.95927	2.04086	2.11484	2.18941	2.25776	2.32678	2.39064	2.45481	2.51476	2.57445	2.63088	2.6868	2.7419	2.80768	2.97061	3.11753	-3.09929	-3.04671	-2.99627	-2.94454	-2.89042	-2.83291	-2.77263	-2.70902	-2.64352	-2.57557	-2.50667	-2.43616	-2.36518	-2.29322	-2.22091	-2.14808	-2.07487	-2.00151	-1.92767	-1.85402	-1.7798
				7	-1.54935	-1.45476	-1.32053	-1.18039	-1.03646	-0.904101	-0.776827	-0.659	-0.543993	-0.434869	-0.325838	-0.220588	-0.114003	-0.0108995	0.0929882	0.191417	0.284277	0.349081	0.361414	0.326987	0.311763	0.322418	0.366954	0.434476	0.527759	0.597094	0.24919	0.243093	0.253119	0.240949	0.202904	0.166419	0.141843	0.135297	0.13927	0.153827	0.173169	0.19985	0.228869	0.26542	0.304864	0.3814	0.850172	-0.910493	-1.60205
				8	2.49678	2.55536	2.61401	2.67302	2.73221	2.79172	2.85143	2.91141	2.97157	3.03191	3.09234	-3.13031	-3.06976	-3.00914	-2.94854	-2.88781	-2.82699	-2.76587	-2.70437	-2.64232	-2.57961	-2.51623	-2.45226	-2.38798	-2.32365	-2.25979	-2.1967	-2.13523	-2.07647	-2.02524	-1.95694	-1.84701	-1.77539	-1.71242	-1.65172	-1.59315	-1.53474	-1.47762	-1.41999	-1.36318	-1.30556	-1.24822	-1.19015	-1.1318	-1.07327
				9	-2.98016	-2.91804	-2.85609	-2.79397	-2.73185	-2.66934	-2.60656	-2.54301	-2.47883	-2.41327	-2.34648	-2.27687	-2.20357	-2.1153	-2.06397	-2.04103	-1.98675	-1.9246	-1.85993	-1.79383	-1.72741	-1.66053	-1.59439	-1.52901	-1.46566	-1.40403	-1.34437	-1.28588	-1.22838	-1.17134	-1.11484	-1.05862	-1.00305	-0.94821	-0.895423	-0.848215	-0.819181	-0.800822	-0.763752	-0.717575	-0.665973	-0.613215	-0.560486	-0.509071	-0.458075
				10	1.13086	1.19058	1.24982	1.30939	1.3687	1.42841	1.48809	1.54822	1.6085	1.66919	1.73011	1.79134	1.85279	1.91442	1.97621	2.03806	2.09999	2.16187	2.22375	2.2855	2.34717	2.40864	2.46998	2.53109	2.59205	2.65282	2.71346	2.77401	2.83454	2.89512	2.95583	3.01671	3.07785	3.13926	-3.0822	-3.0202	-2.95784	-2.89526	-2.83233	-2.76923	-2.70578	-2.64223	-2.57832	-2.51435	-2.45
				11	-2.82398	-2.75668	-2.68793	-2.62473	-2.55986	-2.50227	-2.43961	-2.47606	-2.36448	-2.30755	-2.25436	-2.21464	-2.1813	-2.15433	-2.12752	-2.10149	-2.07335	-2.04425	-2.0131	-1.98046	-1.94629	-1.91054	-1.87391	-1.83585	-1.79751	-1.75789	-1.71824	-1.67713	-1.63574	-1.59252	-1.54868	-1.50283	-1.45627	-1.40783	-1.35878	-1.30814	-1.25707	-1.20477	-1.15229	-1.09904	-1.04644	-0.997532	-1.03776	-0.979143	-0.925136
				12	-2.94638	-2.89632	-2.8468	-2.79814	-2.75005	-2.70283	-2.65624	-2.6106	-2.56576	-2.52205	-2.47884	-2.43518	-2.38837	-2.33636	-2.27826	-2.21553	-2.15006	-2.08352	-2.01737	-1.95221	-1.88881	-1.82696	-1.76699	-1.70819	-1.65078	-1.59383	-1.53764	-1.48121	-1.42505	-1.36814	-1.31123	-1.25335	-1.19538	-1.13644	-1.07743	-1.01755	-0.957659	-0.897031	-0.836441	-0.775275	-0.714176	-0.652657	-0.591213	-0.529483	-0.467804
				13	-0.165907	-0.128979	-0.0916015	-0.0547429	-0.0177523	0.0183673	0.0543597	0.0892482	0.123793	0.157127	0.190009	0.221772	0.253206	0.2839	0.314693	0.345346	0.376679	0.408412	0.441255	0.474739	0.509504	0.544865	0.581513	0.61854	0.65679	0.6951	0.73457	0.773835	0.8146	0.856298	0.903364	0.959232	1.02366	1.08579	1.13074	1.11674	1.15281	1.20884	1.26541	1.32089	1.37703	1.4328	1.48957	1.54629	1.60391
				14	-2.20969	-2.13573	-2.05688	-1.97287	-1.8863	-1.80006	-1.715	-1.63081	-1.54632	-1.4617	-1.4037	-1.36925	-1.30913	-1.24052	-1.16872	-1.09603	-1.02246	-0.94892	-0.874856	-0.80105	-0.726794	-0.652867	-0.578501	-0.504481	-0.430011	-0.355885	-0.281288	-0.207028	-0.132285	-0.0578839	0.0169768	0.0914177	0.166171	0.240197	0.314	0.386074	0.456297	0.52218	0.583005	0.636591	0.684783	0.728017	0.769066	0.805962	0.837288
				15	-0.588782	-0.517683	-0.44706	-0.376696	-0.30665	-0.236805	-0.167174	-0.0977037	-0.0283827	0.0408067	0.10988	0.178836	0.24768	0.316403	0.384992	0.453437	0.5217	0.58977	0.657585	0.725122	0.792295	0.859046	0.925258	0.990777	1.0554	1.1187	1.1801	1.2381	1.28996	1.32995	1.3553	1.38748	1.43703	1.49488	1.55369	1.61062	1.66425	1.7132	1.75856	1.80201	1.84667	1.89373	1.94352	1.99557	2.04936
				16	-1.31193	-1.25688	-1.20128	-1.14814	-1.09516	-1.04501	-0.994673	-0.94654	-0.897144	-0.8492	-0.798996	-0.749811	-0.697701	-0.646507	-0.592074	-0.538795	-0.482305	-0.427523	-0.369768	-0.31452	-0.256677	-0.202756	-0.147646	-0.102469	-0.0717056	-0.0568998	0.0242348	0.100071	0.173618	0.242464	0.314023	0.384119	0.457512	0.530086	0.603081	0.668579	0.722661	0.763652	0.804338	0.845619	0.891433	0.937881	0.98669	1.03614	1.08841
				17	0.931252	1.01282	1.07503	1.12951	1.18105	1.23061	1.27949	1.32744	1.37496	1.42172	1.46784	1.51315	1.55769	1.60146	1.64473	1.68758	1.73069	1.77387	1.81818	1.86282	1.90904	1.95538	2.00316	2.05046	2.09869	2.14578	2.19327	2.23917	2.28515	2.32941	2.37366	2.41635	2.45916	2.50079	2.54284	2.58421	2.6264	2.66845	2.71167	2.75517	2.80003	2.84538	2.89206	2.93924	2.98756
				18	1.63242	1.70259	1.77305	1.84415	1.91794	1.9993	2.09826	2.20603	2.30084	2.38445	2.46166	2.53626	2.60904	2.68115	2.75261	2.82393	2.89508	2.96637	3.03779	3.10963	-3.1013	-3.02827	-2.95446	-2.87932	-2.80278	-2.72382	-2.64201	-2.55517	-2.46301	-2.36707	-2.27855	-2.20188	-2.13117	-2.0618	-1.99177	-1.92129	-1.84997	-1.77838	-1.70608	-1.6336	-1.56037	-1.48688	-1.41246	-1.33759	-1.26147
				19	1.43936	1.46821	1.49895	1.5307	1.56436	1.59866	1.63485	1.67132	1.70961	1.74782	1.78802	1.85162	2.049	2.11074	2.16057	2.20505	2.25072	2.29439	2.3388	2.38109	2.42295	2.46188	2.49912	2.53248	2.56238	2.58237	2.5779	2.52879	2.54416	2.58823	2.63774	2.68876	2.74161	2.79511	2.84981	2.90428	2.95921	3.01323	3.06742	3.1207	-3.10865	-3.05526	-3.00081	-2.9464	-2.89072
				20	2.08618	2.15344	2.22134	2.29015	2.36056	2.4303	2.49387	2.54764	2.5973	2.64661	2.6985	2.75082	2.80365	2.85299	2.89493	2.92125	2.94548	2.98022	3.02728	3.07903	3.13383	-3.09365	-3.03712	-2.9804	-2.92346	-2.86645	-2.80938	-2.75216	-2.69487	-2.63718	-2.57927	-2.52048	-2.46119	-2.40039	-2.33952	-2.27937	-2.22577	-2.181	-2.13817	-2.09338	-2.04426	-1.99414	-1.94416	-1.8946	-1.84569
				21	3.10841	-3.11978	-3.06523	-3.01233	-2.96139	-2.91689	-2.88419	-2.82654	-2.76015	-2.70021	-2.64236	-2.58637	-2.5306	-2.47592	-2.4211	-2.36713	-2.31289	-2.25938	-2.20555	-2.15236	-2.09887	-2.04599	-1.99289	-1.94034	-1.88687	-1.82707	-1.74807	-1.67303	-1.60965	-1.55142	-1.49485	-1.43932	-1.38411	-1.32924	-1.27451	-1.21996	-1.16563	-1.11159	-1.05827	-1.00638	-0.959048	-0.925543	-0.871886	-0.804859	-0.743438
				22	0.815403	0.886023	0.960591	1.03209	1.07072	1.11171	1.17139	1.25727	1.34437	1.42386	1.49572	1.56263	1.62837	1.69163	1.75541	1.81735	1.88034	1.94165	2.00423	2.06515	2.12745	2.1881	2.25017	2.31056	2.37241	2.43256	2.49414	2.55403	2.61531	2.67489	2.7358	2.79502	2.85548	2.91427	2.9742	3.03248	3.09179	-3.13367	-3.075	-3.01784	-2.9598	-2.90311	-2.84553	-2.78907	-2.73164
				23	1.28942	1.33138	1.37222	1.41212	1.45083	1.48853	1.52506	1.56061	1.59515	1.62891	1.66205	1.6949	1.72772	1.76097	1.79481	1.82983	1.86582	1.90352	1.9422	1.98265	2.02332	2.06391	2.09866	2.11449	2.09927	2.10428	2.15136	2.30803	2.36175	2.39057	2.41967	2.4523	2.4857	2.52278	2.5616	2.60367	2.64799	2.6964	2.74752	2.80317	2.86078	2.92204	2.98398	3.04838	3.11259
				24	-1.43583	-1.29705	-1.20811	-1.12561	-1.04874	-0.974807	-0.903997	-0.833801	-0.765263	-0.695879	-0.627445	-0.557315	-0.487595	-0.415496	-0.343014	-0.267064	-0.18906	-0.10505	-0.0153388	0.0842076	0.188804	0.292881	0.38883	0.480237	0.568194	0.656476	0.743343	0.831004	0.916776	1.00329	1.08784	1.17384	1.2586	1.34598	1.43325	1.52389	1.61474	1.70797	1.80018	1.89292	1.9838	2.0746	2.16387	2.25335	2.34189
				25	-0.148066	-0.0936533	-0.0361245	0.0229212	0.0837004	0.145187	0.20834	0.271951	0.337238	0.402736	0.46966	0.536293	0.603729	0.670254	0.737031	0.80268	0.868591	0.933732	0.999705	1.06582	1.134	1.20401	1.27712	1.35063	1.42119	1.48716	1.5504	1.61225	1.67392	1.73544	1.79728	1.85925	1.92154	1.98411	2.04698	2.11037	2.17435	2.23981	2.30808	2.38607	2.48971	2.5882	2.66802	2.74984	2.83667
				26	0.542424	0.583171	0.623998	0.662367	0.702038	0.739578	0.779878	0.818409	0.861044	0.901957	0.947902	0.991763	1.04122	1.08804	1.14088	1.19054	1.24664	1.29913	1.35845	1.41379	1.47637	1.53465	1.60065	1.66226	1.73273	1.80005	1.88115	1.96996	2.11103	2.42658	3.07976	-2.78966	-2.53142	-2.31314	-2.13105	-1.97524	-1.84486	-1.73443	-1.63673	-1.55106	-1.46932	-1.39509	-1.32041	-1.25117	-1.17966
				27	-3.01654	-2.97526	-2.9349	-2.89409	-2.85435	-2.81476	-2.77651	-2.7392	-2.70347	-2.66943	-2.63686	-2.6062	-2.57604	-2.54706	-2.5168	-2.48642	-2.45311	-2.41862	-2.38013	-2.33966	-2.29412	-2.24524	-2.18904	-2.12601	-2.05103	-1.96729	-1.88251	-1.81266	-1.75579	-1.70752	-1.6596	-1.61267	-1.56224	-1.51098	-1.45514	-1.39726	-1.33424	-1.26798	-1.19736	-1.12424	-1.05093	-0.979238	-0.911727	-0.848395	-0.788888
				28	-2.6419	-2.60768	-2.57269	-2.53796	-2.49986	-2.46108	-2.41885	-2.3766	-2.33157	-2.28727	-2.24074	-2.1954	-2.14819	-2.10232	-2.05483	-2.00859	-1.96094	-1.91427	-1.8664	-1.81913	-1.77086	-1.72274	-1.67387	-1.62469	-1.57499	-1.52457	-1.47388	-1.42209	-1.37028	-1.3171	-1.26411	-1.20956	-1.15539	-1.09956	-1.04425	-0.987274	-0.930917	-0.872949	-0.815667	-0.75688	-0.698816	-0.639388	-0.580698	-0.520804	-0.461646
				29	2.24552	2.29747	2.35123	2.40772	2.46408	2.52032	2.57068	2.60891	2.63487	2.67272	2.72268	2.78004	2.83932	2.90128	2.96462	3.03064	3.09884	-3.11424	-3.04587	-3.00399	-2.92589	-2.85246	-2.78053	-2.70883	-2.63807	-2.56758	-2.49795	-2.42862	-2.36005	-2.29177	-2.22414	-2.15675	-2.08988	-2.02321	-1.95695	-1.89083	-1.82502	-1.75929	-1.6938	-1.62835	-1.56304	-1.49772	-1.4324	-1.36696	-1.30127
				30	1.62441	1.6866	1.74884	1.81306	1.87654	1.94083	2.00413	2.06775	2.13072	2.19406	2.25727	2.32094	2.38483	2.44907	2.51357	2.57815	2.64285	2.70733	2.77176	2.83575	2.89957	2.96283	3.02589	3.08838	-3.13245	-3.07059	-3.00876	-2.9473	-2.88572	-2.82435	-2.76269	-2.70109	-2.63905	-2.57699	-2.51446	-2.45207	-2.38944	-2.32748	-2.26573	-2.20516	-2.14498	-2.0859	-2.02681	-1.96813	-1.90863
				31	2.27044	2.33268	2.3945	2.45594	2.51694	2.57764	2.63793	2.69804	2.75783	2.81762	2.87717	2.9369	2.9965	3.05642	3.1163	-3.10656	-3.04624	-2.9854	-2.92457	-2.86319	-2.8019	-2.74008	-2.67848	-2.61645	-2.55486	-2.49312	-2.4323	-2.37212	-2.31396	-2.25828	-2.20642	-2.15972	-2.11813	-2.0831	-2.05249	-2.02756	-2.00566	-1.98806	-1.97298	-1.96131	-1.95212	-1.94565	-1.94152	-1.93935	-1.93915
				32	2.54307	2.60781	2.66567	2.71396	2.75307	2.7792	2.79471	2.81025	2.82654	2.84828	2.87519	2.91865	2.9757	3.03811	3.09689	-3.13138	-3.08543	-3.04791	-3.02003	-2.9971	-2.97385	-2.94695	-2.9167	-2.88304	-2.84887	-2.81364	-2.78024	-2.74793	-2.71922	-2.69413	-2.67479	-2.66307	-2.66082	-2.67342	-2.70237	-2.75854	-2.84049	-2.96126	-3.10238	3.02176	2.88514	2.77391	2.70711	2.67175	2.66891
				33	3.03427	3.08835	-3.13957	-3.08356	-3.02622	-2.96831	-2.90939	-2.85017	-2.79013	-2.73002	-2.66918	-2.60845	-2.54709	-2.48602	-2.42445	-2.36336	-2.30196	-2.24129	-2.18057	-2.1209	-2.06149	-2.00345	-1.94571	-1.88918	-1.83213	-1.77551	-1.7185	-1.66652	-1.62752	-1.59717	-1.55362	-1.50136	-1.4469	-1.39209	-1.33784	-1.28395	-1.23009	-1.17531	-1.11898	-1.06033	-0.999616	-0.936714	-0.872444	-0.806409	-0.739291
				34	-0.682647	-0.614274	-0.547722	-0.483785	-0.422461	-0.364598	-0.309004	-0.255582	-0.200499	-0.142939	-0.0808365	-0.0155308	0.0528307	0.122864	0.194317	0.266386	0.33898	0.411727	0.484576	0.557481	0.63032	0.70333	0.77626	0.849609	0.922981	0.997126	1.0715	1.14705	1.22306	1.30055	1.3785	1.45779	1.53702	1.61693	1.69601	1.77523	1.85324	1.93136	2.00816	2.08498	2.16004	2.23439	2.30588	2.37547	2.44171
				35	-2.99388	-2.93171	-2.86871	-2.80651	-2.74353	-2.68036	-2.61654	-2.55161	-2.48628	-2.41908	-2.35195	-2.2824	-2.21366	-2.1423	-2.07281	-2.00089	-1.93232	-1.86198	-1.79673	-1.73064	-1.67133	-1.61195	-1.56051	-1.50935	-1.46665	-1.42436	-1.39077	-1.3581	-1.33453	-1.31327	-1.30181	-1.29505	-1.29859	-1.3093	-1.32893	-1.35528	-1.38407	-1.4122	-1.43123	-1.43871	-1.4303	-1.40704	-1.37208	-1.32718	-1.27807
				36	1.40979	1.47194	1.53405	1.59584	1.65753	1.71875	1.77957	1.83941	1.89821	1.95526	2.01097	2.06529	2.12184	2.19508	2.38988	2.50258	2.56127	2.61844	2.6776	2.74102	2.80978	2.88755	2.97363	3.06514	-3.13244	-3.05691	-2.99087	-2.93025	-2.87261	-2.81631	-2.76065	-2.7051	-2.6496	-2.59382	-2.53796	-2.48166	-2.42529	-2.36841	-2.31151	-2.25405	-2.19662	-2.13861	-2.08069	-2.02218	-1.96382
				37	-0.731129	-0.6817	-0.629471	-0.578831	-0.527343	-0.478647	-0.429493	-0.382789	-0.334986	-0.288831	-0.241019	-0.194427	-0.146034	-0.0988528	-0.0499758	-0.00249463	0.0465392	0.0940456	0.143054	0.190601	0.239699	0.287597	0.337112	0.385793	0.436093	0.485948	0.537356	0.588694	0.641485	0.694551	0.748944	0.803901	0.860032	0.916939	0.974827	1.03361	1.09313	1.15353	1.21437	1.27587	1.3373	1.3987	1.45898	1.51746	1.57286
				38	0.101366	0.113243	0.123005	0.140391	0.161953	0.190536	0.222832	0.262378	0.307489	0.363781	0.432619	0.525061	0.636272	0.742424	0.815142	0.870757	0.921072	0.972465	1.02665	1.08562	1.15036	1.22093	1.29375	1.36349	1.42522	1.47936	1.52728	1.57179	1.61402	1.65513	1.69519	1.73353	1.76871	1.79675	1.81427	1.81956	1.8216	1.83214	1.85616	1.89341	1.94006	1.99426	2.05222	2.1072	2.14192
		Panel C: PLI @ 10 Hz: high word freq			time points (s)
				subject ID	-0.2	-0.199	-0.198	-0.197	-0.196	-0.195	-0.194	-0.193	-0.192	-0.191	-0.19	-0.189	-0.188	-0.187	-0.186	-0.185	-0.184	-0.183	-0.182	-0.181	-0.18	-0.179	-0.178	-0.177	-0.176	-0.175	-0.174	-0.173	-0.172	-0.171	-0.17	-0.169	-0.168	-0.167	-0.166	-0.165	-0.164	-0.163	-0.162	-0.161	-0.16	-0.159	-0.158	-0.157	-0.156
				1	0.0888915	0.0871252	0.086439	0.0854402	0.0844017	0.0828765	0.0812789	0.0793275	0.0772424	0.0748637	0.072345	0.0696788	0.067021	0.0644568	0.0620729	0.0599432	0.058056	0.0564738	0.0551198	0.0540593	0.0531678	0.0525136	0.0519371	0.051506	0.0510413	0.0506025	0.0500288	0.0493845	0.0486069	0.0477858	0.0469556	0.0461696	0.0454554	0.0448185	0.0442664	0.0438227	0.0435055	0.0434256	0.0436553	0.0444841	0.0459258	0.0480269	0.0500943	0.0519529	0.0532868
				2	0.0358363	0.0351275	0.0346879	0.0344923	0.0346482	0.0349316	0.035224	0.0351569	0.0348407	0.0342015	0.033542	0.0327925	0.0321635	0.0315415	0.0310739	0.0306501	0.0303893	0.0302081	0.030215	0.030382	0.0308347	0.031674	0.0330624	0.0349449	0.0361359	0.0362003	0.0360344	0.035826	0.035141	0.0341118	0.0330081	0.0321511	0.0314472	0.0309941	0.0306253	0.03044	0.0302859	0.0302694	0.0302557	0.0303469	0.0304276	0.030587	0.0307336	0.0309366	0.0311323
				3	0.0651141	0.0655215	0.0658035	0.0662084	0.0664623	0.0668193	0.0670216	0.0673161	0.0674593	0.0676821	0.067755	0.0678877	0.067864	0.0678688	0.0676958	0.0675049	0.067093	0.0666079	0.0658503	0.0650155	0.0639552	0.0629945	0.0620417	0.0613547	0.0607279	0.0600885	0.0589464	0.0571772	0.0589402	0.0620677	0.0643849	0.0655097	0.0667255	0.0674996	0.0684871	0.0692384	0.0702483	0.0711694	0.0724312	0.0737749	0.0755336	0.0773848	0.0793726	0.0810443	0.0824584
				4	0.0337502	0.0343395	0.0347118	0.035136	0.0350676	0.0346546	0.0329939	0.0306468	0.0276384	0.0256929	0.024	0.0229755	0.0219027	0.0210746	0.0200815	0.0191691	0.0180612	0.0169542	0.0156241	0.0141993	0.0124617	0.0105262	0.00845996	0.00703205	0.00693813	0.00810519	0.00982211	0.0119519	0.0147516	0.0170615	0.0169435	0.0163316	0.0157949	0.0152689	0.0147291	0.0140942	0.0134432	0.0127702	0.0123303	0.0122702	0.012977	0.0146881	0.0176208	0.0215619	0.0248688
				5	0.0632725	0.0625352	0.0613505	0.0614145	0.0635715	0.0659044	0.0667415	0.0672625	0.0671598	0.0670995	0.0667371	0.0664692	0.0660158	0.0656413	0.0651338	0.0646703	0.0640981	0.0635194	0.0628245	0.062042	0.0610961	0.0599665	0.0586299	0.057062	0.0552994	0.0533179	0.0511822	0.0488362	0.0463365	0.0435411	0.0404171	0.0365985	0.0320125	0.0273228	0.0241697	0.0227218	0.0221997	0.0220285	0.0220317	0.0220622	0.0221544	0.022262	0.0224452	0.0226912	0.0230472
				6	0.0900272	0.0858159	0.0795005	0.0783489	0.078899	0.0814609	0.0850478	0.0866774	0.0869049	0.0866779	0.0862127	0.0856895	0.0850569	0.0844246	0.0837076	0.083008	0.0822336	0.0814848	0.0806678	0.079881	0.0790319	0.0782157	0.0773427	0.0765037	0.0756126	0.0747553	0.0738499	0.0729765	0.0720574	0.0711673	0.0702328	0.0693239	0.0683745	0.0674537	0.0665143	0.0656372	0.0648207	0.0641678	0.0637212	0.06354	0.0636151	0.0638909	0.0643081	0.0647917	0.0653129
				7	0.123908	0.122961	0.122333	0.121932	0.121809	0.121843	0.122049	0.122314	0.12264	0.12294	0.123226	0.123442	0.123612	0.1237	0.123736	0.123689	0.123587	0.123403	0.123159	0.122828	0.122427	0.121933	0.121354	0.120677	0.119899	0.119016	0.118011	0.116889	0.115615	0.114198	0.112581	0.110776	0.108727	0.106483	0.104052	0.101574	0.0991171	0.096836	0.0947251	0.0928846	0.0912244	0.0898252	0.0885563	0.0874869	0.0864382
				8	0.0839849	0.0847145	0.0856414	0.0865017	0.0875352	0.0884917	0.0896092	0.0906438	0.0918314	0.0929322	0.0941803	0.0953409	0.0966471	0.0978745	0.0992599	0.100612	0.10221	0.104045	0.106885	0.112262	0.11908	0.122226	0.123738	0.124736	0.125622	0.126302	0.126885	0.127211	0.127331	0.127091	0.1266	0.125941	0.125537	0.125578	0.126187	0.127141	0.1284	0.129808	0.131463	0.133343	0.135373	0.1359	0.133997	0.132498	0.131929
				9	0.227211	0.227902	0.228534	0.229127	0.22967	0.230189	0.230659	0.231112	0.231516	0.231909	0.23225	0.232585	0.232865	0.233142	0.233363	0.233585	0.23375	0.233919	0.234035	0.234157	0.234235	0.234326	0.234388	0.234482	0.234586	0.234767	0.235054	0.235549	0.236386	0.237721	0.239654	0.241877	0.243787	0.244987	0.245492	0.245538	0.24526	0.244782	0.244132	0.243336	0.242381	0.241235	0.239856	0.238164	0.236131
				10	0.0901699	0.0899637	0.0899605	0.0899571	0.0901062	0.0902182	0.0904621	0.0906552	0.0909731	0.0912412	0.0916311	0.0919828	0.0924527	0.0929049	0.0934685	0.0940399	0.09471	0.0954134	0.0961949	0.0970327	0.0979226	0.0988939	0.0998946	0.101023	0.10219	0.103653	0.105435	0.109055	0.116132	0.1174	0.117453	0.117854	0.118434	0.119111	0.119881	0.120662	0.121519	0.122335	0.123213	0.124006	0.124838	0.125551	0.126284	0.12688	0.127492
				11	0.0296498	0.0303754	0.031115	0.031902	0.0327002	0.0335499	0.0344053	0.0353216	0.036238	0.0372313	0.038221	0.0393129	0.0404012	0.0416286	0.0428583	0.0442733	0.0456991	0.0473413	0.0489724	0.050744	0.0523665	0.0538506	0.0549578	0.0556323	0.0557406	0.055217	0.0540154	0.05229	0.0501712	0.048086	0.0461758	0.0447054	0.0434969	0.0424623	0.0412757	0.0398489	0.0382255	0.0366265	0.0351797	0.0339308	0.0328752	0.0319691	0.0312061	0.0305319	0.0299625
				12	0.067262	0.0675514	0.0674871	0.067203	0.0668191	0.0663912	0.0659609	0.0655823	0.0652843	0.0651705	0.0653097	0.0660342	0.0673826	0.0698919	0.071973	0.0738036	0.0745274	0.0751422	0.0753615	0.075654	0.0757672	0.0759626	0.0760264	0.0761498	0.0761543	0.0761978	0.0761323	0.0760927	0.0759559	0.0758369	0.0756324	0.0754393	0.07517	0.0749057	0.0745717	0.0742361	0.0738352	0.0734264	0.0729555	0.0724715	0.0719284	0.0713683	0.0707525	0.0701165	0.0694285
				13	0.0679716	0.0671475	0.0663007	0.0653452	0.0644163	0.0635373	0.063029	0.0631442	0.0640066	0.0652361	0.0663344	0.066982	0.0669762	0.0663028	0.0650654	0.063791	0.0629567	0.0627417	0.0629606	0.0634398	0.0640847	0.0648846	0.065862	0.0670351	0.0683679	0.0697984	0.0712469	0.0726777	0.0740685	0.0754424	0.076811	0.0782153	0.0796705	0.0812135	0.0828543	0.0846139	0.0864916	0.0884836	0.0905775	0.0927486	0.0949826	0.0972497	0.0995431	0.101839	0.104137
				14	0.166674	0.165899	0.164797	0.163608	0.162042	0.160337	0.158217	0.155932	0.153354	0.150903	0.148772	0.14724	0.146253	0.145708	0.145478	0.145466	0.145626	0.145888	0.146262	0.146667	0.147155	0.147619	0.148149	0.148609	0.149128	0.149541	0.150012	0.150349	0.150744	0.150986	0.151287	0.151419	0.151609	0.151627	0.151701	0.151612	0.15159	0.151449	0.151421	0.15141	0.15175	0.152814	0.15598	0.158963	0.158017
				15	0.0695596	0.0683954	0.0672576	0.0661692	0.0651084	0.0641027	0.0631224	0.0621969	0.0612909	0.0604337	0.059586	0.0587761	0.0579613	0.0571686	0.0563526	0.05554	0.0546834	0.0538126	0.0528811	0.0519308	0.0509266	0.0499391	0.048964	0.0481194	0.0474363	0.0470555	0.0469835	0.0473045	0.0479375	0.0489115	0.0501097	0.0515999	0.053287	0.055265	0.0572702	0.0589081	0.0593915	0.0588994	0.0584154	0.0583699	0.0585838	0.0588537	0.0590384	0.0590883	0.058973
				16	0.102606	0.103418	0.104156	0.104871	0.105509	0.106113	0.106647	0.107146	0.107594	0.108015	0.108404	0.108774	0.109133	0.109474	0.109827	0.110171	0.110573	0.111014	0.111644	0.112461	0.113698	0.115193	0.116866	0.11812	0.118941	0.119337	0.119559	0.119601	0.119564	0.119383	0.119132	0.118743	0.118282	0.117698	0.117042	0.116286	0.115465	0.114583	0.113654	0.112713	0.111759	0.110846	0.109953	0.109142	0.108371
				17	0.0257347	0.0260746	0.0266568	0.0272741	0.0279374	0.0285862	0.0292723	0.0299592	0.0306936	0.0314499	0.0322583	0.033109	0.0340084	0.0349699	0.035969	0.037048	0.0381452	0.0393342	0.0405113	0.0417769	0.0429862	0.0442507	0.0453979	0.046522	0.0474538	0.0482357	0.0487378	0.0489219	0.0487182	0.048014	0.0468511	0.0452115	0.0434967	0.0420581	0.041357	0.0412979	0.0417724	0.0425199	0.0434855	0.0445598	0.0457465	0.0470032	0.0483343	0.0497261	0.051171
				18	0.0811129	0.0791514	0.0771701	0.0751596	0.073146	0.071116	0.0691045	0.0670939	0.0651247	0.0631742	0.0612867	0.0594334	0.0576618	0.0559368	0.0543092	0.0527374	0.0512757	0.0498764	0.0485975	0.0473852	0.0463013	0.0452862	0.0444055	0.0435944	0.0429218	0.0423183	0.0418558	0.0414614	0.0412089	0.0410231	0.0409788	0.0409998	0.0411606	0.0413854	0.0417471	0.0421717	0.0427291	0.0433483	0.0440952	0.0449027	0.0458317	0.0468199	0.0479225	0.0490821	0.0503482
				19	0.0435168	0.04386	0.0441368	0.044434	0.0446701	0.0449323	0.0451349	0.0453697	0.0455459	0.0457624	0.0459224	0.0461332	0.0462914	0.0465133	0.0466864	0.0469376	0.0471399	0.047432	0.0476646	0.0479906	0.0482305	0.0485556	0.0487536	0.0490204	0.0491182	0.0492704	0.049229	0.049239	0.0490573	0.0489347	0.0486412	0.0484092	0.048022	0.0476619	0.0471201	0.0465126	0.0456598	0.0446601	0.0434455	0.0421759	0.0409273	0.0398356	0.0389762	0.0383126	0.0378676
				20	0.0316079	0.0294796	0.0273124	0.0252307	0.0231718	0.0211322	0.0190311	0.0169712	0.0150799	0.013527	0.0124233	0.0118401	0.0117834	0.0122091	0.013023	0.0141502	0.0154703	0.0169504	0.0184428	0.0199745	0.0213999	0.0228474	0.0242291	0.0257835	0.0275553	0.0300089	0.0328896	0.0340097	0.033817	0.0340412	0.0344685	0.0351586	0.0358344	0.0366516	0.0373983	0.0382478	0.0390256	0.0398874	0.0406976	0.0415751	0.0424261	0.043323	0.0442107	0.045117	0.046017
				21	0.0193562	0.0182806	0.0173104	0.0163949	0.0156192	0.0149346	0.0144309	0.0140655	0.0139188	0.0139556	0.0142255	0.0147017	0.0153884	0.016273	0.0173163	0.0185274	0.0198343	0.0212707	0.0227415	0.0243048	0.025848	0.0274531	0.0289929	0.0305725	0.0320519	0.0335579	0.0349388	0.0363406	0.0376019	0.0388832	0.0400169	0.0411735	0.0421824	0.0432211	0.0441177	0.0450548	0.045859	0.0467172	0.0474518	0.0482535	0.0489363	0.0496901	0.0503084	0.0509639	0.0514008
				22	0.0557014	0.054448	0.0533144	0.0521725	0.0511424	0.0501139	0.0491883	0.0482782	0.0474632	0.0466886	0.0460055	0.0454116	0.0449171	0.0446063	0.0444086	0.044475	0.0443992	0.0444633	0.048205	0.0514579	0.0521465	0.0517941	0.051185	0.0504252	0.0496548	0.0488819	0.0481243	0.0474095	0.0467136	0.0460848	0.0454819	0.0449666	0.0444933	0.0441321	0.043847	0.0437205	0.043756	0.0440981	0.0449097	0.0466987	0.0495133	0.0510656	0.0505216	0.0498819	0.0494311
				23	0.0465516	0.0463225	0.0460924	0.0459193	0.045794	0.0457095	0.0456467	0.0455747	0.0454888	0.0453394	0.0451425	0.0448385	0.0444708	0.043986	0.0434574	0.0428484	0.0422449	0.0416232	0.0410533	0.0405175	0.0400484	0.0396349	0.0392647	0.0389395	0.038605	0.038287	0.0379028	0.0375217	0.0370551	0.0366275	0.0361446	0.0357537	0.0353247	0.034994	0.0346027	0.0342897	0.0338957	0.0335714	0.0331609	0.0328115	0.0323615	0.0319306	0.0313399	0.0306384	0.0296328
				24	0.0306165	0.0294993	0.0283793	0.0272097	0.0260448	0.0248413	0.0236756	0.0225171	0.0214603	0.0204775	0.0196432	0.0189091	0.0182999	0.0177627	0.0172996	0.016896	0.0165596	0.016313	0.0161513	0.0160822	0.0160533	0.0160372	0.0160109	0.0159987	0.016058	0.0162113	0.0165301	0.0169957	0.0176813	0.0185261	0.0195821	0.0207359	0.0220017	0.0232487	0.0245004	0.0258463	0.0277528	0.0312448	0.0351061	0.037472	0.0379824	0.0367968	0.0376992	0.040127	0.042344
				25	0.0561675	0.0449496	0.0442386	0.0438343	0.0440082	0.0453137	0.0381049	0.0359232	0.0357033	0.0357543	0.0360089	0.0362911	0.036641	0.0369965	0.0373758	0.0377587	0.0381426	0.0385295	0.0389019	0.0392751	0.0396222	0.0399665	0.0402769	0.0405808	0.0408476	0.0411059	0.0413289	0.0415436	0.0417298	0.0419106	0.0420733	0.0422358	0.0423934	0.0425581	0.0427327	0.0429238	0.0431408	0.0433862	0.0436744	0.0440067	0.0444004	0.0448583	0.0453981	0.0460273	0.0467602
				26	0.0961239	0.0960675	0.0961769	0.096484	0.0970845	0.0980451	0.0993938	0.100903	0.102128	0.102753	0.102903	0.102782	0.102573	0.102342	0.102145	0.101992	0.101898	0.101867	0.101892	0.101981	0.102109	0.102296	0.102499	0.102751	0.102998	0.103284	0.103549	0.103844	0.104108	0.104393	0.104643	0.104907	0.105137	0.105376	0.105584	0.105796	0.105983	0.10617	0.10634	0.106507	0.106669	0.106824	0.106987	0.107145	0.107326
				27	0.134538	0.13562	0.136874	0.138068	0.139363	0.140537	0.141717	0.142726	0.143665	0.144428	0.145083	0.145583	0.145962	0.146217	0.146347	0.146376	0.146261	0.146041	0.145609	0.144974	0.143865	0.142108	0.139091	0.135523	0.133262	0.132831	0.13296	0.133263	0.133506	0.133788	0.133997	0.13427	0.134486	0.134789	0.135048	0.135407	0.135728	0.136154	0.136541	0.137031	0.137467	0.137994	0.138442	0.138961	0.139373
				28	0.17533	0.176137	0.176974	0.177704	0.178446	0.179058	0.179681	0.180173	0.180717	0.181179	0.181799	0.182447	0.183377	0.184433	0.185802	0.187293	0.189005	0.190764	0.19262	0.194456	0.196301	0.198092	0.199845	0.201532	0.203161	0.204726	0.206224	0.207666	0.209039	0.210368	0.211627	0.212853	0.21401	0.215147	0.216216	0.217276	0.21827	0.219265	0.220195	0.221136	0.222012	0.222907	0.223739	0.224595	0.225389
				29	0.100859	0.0995982	0.0984464	0.0972435	0.0961377	0.0949574	0.0938771	0.0927034	0.0916396	0.0904671	0.0894185	0.0882555	0.0872425	0.0861379	0.085244	0.0843278	0.0837168	0.0831414	0.0829079	0.0826356	0.0826316	0.0824283	0.0824056	0.0820728	0.0818846	0.0813781	0.0810307	0.0804449	0.0800458	0.079505	0.0791456	0.0786981	0.0783943	0.0780195	0.0777476	0.077419	0.0771717	0.0769092	0.0767518	0.0767062	0.0769413	0.0777038	0.0793191	0.0815304	0.0830124
				30	0.120201	0.12105	0.117934	0.114418	0.113379	0.113381	0.11361	0.114112	0.114595	0.115236	0.115817	0.116512	0.117137	0.117841	0.11847	0.119143	0.119736	0.120336	0.120853	0.121342	0.121745	0.122085	0.122333	0.12248	0.122524	0.122421	0.122194	0.121769	0.121209	0.120424	0.119552	0.118476	0.117322	0.115623	0.112743	0.107043	0.101191	0.0982672	0.0967207	0.0955904	0.094799	0.0940889	0.093627	0.0931605	0.092903
				31	0.139386	0.140813	0.142483	0.144539	0.146776	0.148475	0.148688	0.148155	0.147613	0.147276	0.147	0.146785	0.146505	0.146177	0.14571	0.145126	0.144368	0.143469	0.142416	0.141253	0.139993	0.138672	0.137306	0.135909	0.134495	0.133053	0.131599	0.130109	0.128612	0.127087	0.125576	0.124062	0.122588	0.121134	0.11975	0.118447	0.117347	0.116592	0.116379	0.116748	0.117398	0.118038	0.118407	0.118533	0.118403
				32	0.0416641	0.0428737	0.0486004	0.0537008	0.0558817	0.0570596	0.0581271	0.0589737	0.059875	0.0606151	0.0613999	0.0620197	0.0626518	0.0630976	0.0635128	0.0637063	0.0638189	0.063673	0.0634239	0.0629546	0.0624797	0.0619174	0.0613381	0.0606566	0.0600462	0.0598029	0.0598464	0.0602122	0.0606507	0.0612352	0.0618065	0.062482	0.0631237	0.063854	0.0645188	0.0652359	0.0658171	0.0663002	0.0661683	0.0642497	0.0600509	0.0575881	0.0567367	0.0565601	0.0565035
				33	0.0421214	0.042059	0.0420314	0.0420218	0.0420174	0.0420373	0.0420791	0.0421692	0.0423019	0.0425074	0.0427732	0.0431344	0.0435702	0.0441199	0.0447526	0.0455049	0.0463309	0.0472533	0.0482119	0.0492358	0.0502912	0.0515862	0.0535581	0.0600135	0.0667133	0.0692433	0.0724133	0.0766985	0.0805024	0.0828363	0.0844191	0.085711	0.0869521	0.0881968	0.0895077	0.0908867	0.0923692	0.0939555	0.0956768	0.0975365	0.0995592	0.10174	0.104072	0.106529	0.109063
				34	0.0722946	0.0725689	0.0728089	0.0730698	0.0733027	0.0735795	0.0738233	0.0741151	0.0743597	0.0746558	0.0749083	0.0752574	0.0756212	0.0761694	0.0767856	0.0775661	0.0783183	0.0790566	0.0796215	0.0800417	0.0802542	0.0803056	0.0801552	0.0797427	0.0789461	0.0779006	0.0775079	0.0783787	0.0799119	0.0814558	0.08293	0.0842385	0.085485	0.0866041	0.0876895	0.088671	0.0896274	0.0904872	0.091319	0.0920527	0.0927502	0.0933456	0.0938973	0.0943463	0.0947501
				35	0.0515191	0.051968	0.052477	0.0529001	0.0533031	0.0535684	0.053874	0.0543333	0.0553921	0.0567729	0.0563844	0.0546243	0.0528838	0.0511327	0.0489913	0.0462036	0.0424092	0.0379788	0.0333711	0.0290942	0.0252236	0.0216986	0.0186231	0.0158479	0.0134926	0.011398	0.00968876	0.00820998	0.0071212	0.00641078	0.00664093	0.00826566	0.0111549	0.0142926	0.0169621	0.0190203	0.0205967	0.02174	0.0225611	0.0230102	0.0231813	0.0230276	0.0227327	0.0223303	0.0220498
				36	0.140337	0.138505	0.136634	0.134806	0.132984	0.131241	0.129537	0.127927	0.126363	0.124881	0.123431	0.122032	0.120639	0.119261	0.117863	0.116442	0.11498	0.113455	0.111875	0.110181	0.108407	0.106413	0.104227	0.101491	0.0981157	0.0937974	0.0893363	0.0856389	0.0826124	0.0801235	0.0778172	0.0756673	0.0735717	0.0715349	0.0695512	0.0676173	0.0657626	0.0639717	0.062283	0.060671	0.0591755	0.0577677	0.0564911	0.055321	0.0542953
				37	0.084942	0.0841269	0.083319	0.0824177	0.0815249	0.0805684	0.0796226	0.0786465	0.0776874	0.0767368	0.0758147	0.0749438	0.0741122	0.0733644	0.0726422	0.0719939	0.0712977	0.0706004	0.0697261	0.068751	0.0674848	0.0660811	0.0643963	0.0627014	0.0609204	0.0593488	0.0578633	0.0566678	0.0555802	0.0547628	0.054027	0.0535304	0.0530766	0.0528177	0.0525419	0.0524045	0.0521901	0.0520702	0.0518385	0.0516836	0.0514101	0.0512167	0.0509164	0.0507128	0.0504252
				38	0.0966896	0.0968187	0.0968591	0.096986	0.0970196	0.0971486	0.0971846	0.0973292	0.0973955	0.0975967	0.0977711	0.0981456	0.0986344	0.0994877	0.100777	0.102733	0.105336	0.10774	0.108461	0.107535	0.10613	0.105042	0.104289	0.103904	0.103717	0.10375	0.103871	0.10413	0.104424	0.104817	0.105227	0.105717	0.106226	0.106812	0.107435	0.108148	0.108932	0.109833	0.110848	0.112	0.113269	0.114613	0.115949	0.117162	0.118168
		Panel D: Preferred alpha phase: high word freq			time points (s)
				subject ID	-0.2	-0.199	-0.198	-0.197	-0.196	-0.195	-0.194	-0.193	-0.192	-0.191	-0.19	-0.189	-0.188	-0.187	-0.186	-0.185	-0.184	-0.183	-0.182	-0.181	-0.18	-0.179	-0.178	-0.177	-0.176	-0.175	-0.174	-0.173	-0.172	-0.171	-0.17	-0.169	-0.168	-0.167	-0.166	-0.165	-0.164	-0.163	-0.162	-0.161	-0.16	-0.159	-0.158	-0.157	-0.156
				1	-0.928083	-0.896899	-0.85954	-0.809358	-0.755784	-0.69901	-0.641811	-0.583398	-0.524307	-0.463028	-0.399185	-0.330657	-0.257394	-0.177801	-0.0931798	-0.00253446	0.0920308	0.191524	0.293501	0.399133	0.505891	0.615237	0.724765	0.836236	0.947164	1.05925	1.16925	1.27817	1.38195	1.48127	1.57338	1.65918	1.73801	1.8097	1.87481	1.93125	1.98066	2.01929	2.05081	2.0732	2.09772	2.12936	2.1753	2.22858	2.28551
				2	1.52173	1.55094	1.58552	1.62543	1.67686	1.74201	1.82148	1.9091	1.99731	2.08103	2.15897	2.23175	2.30025	2.36638	2.43021	2.49416	2.55736	2.62297	2.68975	2.76224	2.84031	2.93331	3.04922	-3.06865	-2.86333	-2.66187	-2.48422	-2.30579	-2.13136	-1.97369	-1.83948	-1.7223	-1.61607	-1.51651	-1.42032	-1.32684	-1.23382	-1.14224	-1.04999	-0.958973	-0.866927	-0.776349	-0.684722	-0.594941	-0.504145
				3	1.4721	1.5544	1.63385	1.71249	1.78915	1.86537	1.94033	2.015	2.08895	2.16261	2.23592	2.30887	2.38178	2.45423	2.52698	2.59936	2.67263	2.74612	2.82198	2.89969	2.98253	3.06849	-3.12251	-3.03016	-2.93381	-2.83917	-2.73399	-2.59809	-2.39771	-2.28573	-2.19626	-2.11467	-2.03295	-1.95243	-1.8713	-1.79035	-1.70887	-1.62722	-1.54567	-1.46487	-1.38669	-1.31257	-1.24405	-1.17986	-1.11828
				4	-2.0637	-1.98689	-1.91329	-1.83488	-1.75053	-1.6561	-1.54784	-1.45312	-1.38535	-1.3454	-1.31535	-1.28292	-1.2491	-1.21005	-1.16958	-1.1264	-1.0832	-1.03988	-0.998149	-0.959893	-0.931496	-0.932382	-1.00952	-1.2247	-1.51959	-1.70402	-1.74821	-1.67941	-1.47389	-1.10033	-0.805929	-0.639987	-0.520918	-0.419459	-0.320825	-0.228099	-0.134944	-0.0532292	0.0251456	0.0890803	0.159675	0.23227	0.331762	0.469327	0.61842
				5	-1.70045	-1.64978	-1.61914	-1.61692	-1.60495	-1.55692	-1.49422	-1.4279	-1.36195	-1.29534	-1.23018	-1.16481	-1.10094	-1.03687	-0.973843	-0.91014	-0.846517	-0.781365	-0.715146	-0.646789	-0.576779	-0.5051	-0.432295	-0.359224	-0.285916	-0.21343	-0.140956	-0.0696005	0.00196788	0.0723625	0.143562	0.217863	0.313104	0.464432	0.675028	0.891374	1.08824	1.26127	1.41979	1.56694	1.70801	1.84448	1.97806	2.10923	2.23785
				6	2.96761	3.06464	3.1124	-3.12466	-3.05779	-2.98757	-2.93859	-2.90128	-2.85571	-2.80513	-2.75055	-2.6949	-2.63754	-2.58016	-2.52187	-2.46386	-2.40532	-2.34712	-2.28865	-2.2305	-2.17227	-2.11429	-2.05639	-1.99866	-1.94111	-1.88363	-1.82638	-1.76905	-1.71191	-1.65446	-1.59701	-1.53887	-1.48026	-1.42031	-1.35902	-1.29542	-1.22952	-1.16087	-1.09052	-1.01936	-0.949578	-0.881694	-0.817047	-0.754534	-0.694713
				7	2.64936	2.70933	2.76987	2.83142	2.8924	2.9536	3.01366	3.07365	3.13245	-3.0919	-3.03394	-2.97567	-2.91791	-2.85967	-2.80166	-2.74312	-2.68464	-2.62567	-2.56664	-2.5072	-2.44759	-2.38768	-2.32751	-2.26711	-2.20632	-2.14535	-2.08382	-2.02205	-1.95951	-1.89661	-1.83282	-1.76871	-1.70409	-1.63994	-1.57646	-1.51477	-1.45456	-1.39632	-1.33902	-1.28293	-1.22707	-1.17187	-1.11644	-1.06127	-1.00511
				8	0.228553	0.298099	0.366693	0.434644	0.501798	0.568522	0.634553	0.700264	0.765365	0.830162	0.894402	0.958253	1.02154	1.08418	1.14606	1.20667	1.26572	1.32163	1.37366	1.42715	1.51094	1.59992	1.67635	1.74556	1.81168	1.87538	1.9382	1.99982	2.06164	2.1237	2.18818	2.25553	2.32661	2.3985	2.46954	2.53747	2.60278	2.66469	2.72342	2.77629	2.818	2.84331	2.87676	2.92828	2.98707
				9	-2.62405	-2.55583	-2.48797	-2.42048	-2.35328	-2.28639	-2.21975	-2.15338	-2.08724	-2.02136	-1.95569	-1.89028	-1.82509	-1.76016	-1.69548	-1.63107	-1.56693	-1.5031	-1.43957	-1.37639	-1.31356	-1.25113	-1.18911	-1.12758	-1.06656	-1.00614	-0.946369	-0.887276	-0.828715	-0.770179	-0.71031	-0.647733	-0.58214	-0.515384	-0.448772	-0.382992	-0.317909	-0.253423	-0.189248	-0.125291	-0.0613089	0.00278268	0.0673115	0.132597	0.199458
				10	-0.726614	-0.648156	-0.57024	-0.493732	-0.417508	-0.342608	-0.267616	-0.193776	-0.119387	-0.0458486	0.028751	0.102915	0.178602	0.254264	0.331698	0.409358	0.488715	0.568331	0.649265	0.730358	0.81222	0.894164	0.976316	1.05863	1.14074	1.22342	1.30584	1.38695	1.42706	1.45372	1.51576	1.58703	1.65937	1.73289	1.80568	1.8787	1.95083	2.02295	2.09427	2.16552	2.23617	2.30683	2.37719	2.44773	2.51829
				11	0.0269878	0.0771451	0.129569	0.181606	0.235673	0.289273	0.344634	0.399498	0.455848	0.511767	0.568924	0.625891	0.683934	0.74236	0.801921	0.863057	0.925875	0.992461	1.06196	1.13794	1.2176	1.30349	1.39081	1.4798	1.5671	1.65089	1.73017	1.80379	1.8759	1.94608	2.01667	2.08075	2.13744	2.18033	2.21371	2.24139	2.27338	2.31247	2.35904	2.41066	2.46502	2.52095	2.57658	2.6321	2.68583
				12	-0.0543533	0.0262996	0.105228	0.181258	0.255966	0.328537	0.399864	0.469231	0.536905	0.601862	0.664637	0.723713	0.784939	0.853123	0.934578	1.02355	1.10749	1.18961	1.26591	1.34054	1.41193	1.48211	1.55059	1.61828	1.68524	1.75185	1.81838	1.88496	1.95183	2.01907	2.08679	2.15506	2.22384	2.29329	2.36316	2.43372	2.50458	2.57607	2.64773	2.71995	2.79219	2.86493	2.93754	3.01063	3.08346
				13	0.744719	0.779367	0.811865	0.841045	0.865417	0.88251	0.892082	0.89633	0.904822	0.92358	0.954018	0.991471	1.03209	1.06985	1.09909	1.1154	1.12145	1.12334	1.12458	1.12497	1.12415	1.12214	1.12085	1.12262	1.1295	1.14251	1.16111	1.18445	1.21108	1.24018	1.27081	1.30267	1.33533	1.36889	1.40327	1.43879	1.47554	1.51387	1.55384	1.59561	1.63913	1.68431	1.73106	1.77917	1.8286
				14	2.12051	2.1832	2.24635	2.30915	2.37255	2.43564	2.49899	2.56111	2.62144	2.67826	2.73209	2.78357	2.83491	2.88603	2.93821	2.99045	3.04377	3.09712	-3.13166	-3.0772	-3.02171	-2.96614	-2.9096	-2.85304	-2.7956	-2.73827	-2.68016	-2.62234	-2.56386	-2.50587	-2.44735	-2.38954	-2.33134	-2.2741	-2.2166	-2.1603	-2.10389	-2.04887	-1.99389	-1.94041	-1.88701	-1.83423	-1.77323	-1.6859	-1.60769
				15	-2.35771	-2.29793	-2.2375	-2.17819	-2.11822	-2.05913	-1.99936	-1.94023	-1.88039	-1.82095	-1.76074	-1.70064	-1.63967	-1.57848	-1.51618	-1.45319	-1.38865	-1.32267	-1.25431	-1.18334	-1.10863	-1.02961	-0.945187	-0.85507	-0.75921	-0.658822	-0.555926	-0.45305	-0.352757	-0.256502	-0.165666	-0.0806213	-0.0030854	0.0643366	0.116881	0.150466	0.173378	0.204934	0.252865	0.309712	0.367532	0.42535	0.481657	0.538172	0.593823
				16	-0.798021	-0.74635	-0.694636	-0.64265	-0.590476	-0.537786	-0.484698	-0.430815	-0.376339	-0.320826	-0.264568	-0.207078	-0.14871	-0.0889442	-0.0281717	0.0341131	0.0975054	0.16243	0.228608	0.296561	0.366838	0.440433	0.517847	0.595715	0.670302	0.739018	0.802701	0.86273	0.920245	0.976245	1.03114	1.08533	1.13903	1.19231	1.24548	1.29841	1.3516	1.40479	1.45859	1.51264	1.56755	1.62281	1.67894	1.73533	1.79237
				17	-0.810476	-0.728947	-0.665248	-0.61085	-0.563692	-0.519846	-0.477834	-0.43678	-0.395259	-0.353804	-0.310857	-0.267594	-0.222418	-0.17668	-0.128949	-0.0803733	-0.0299621	0.0216977	0.0748181	0.129687	0.185368	0.243199	0.300818	0.360525	0.418641	0.478105	0.53479	0.592098	0.647187	0.704684	0.765428	0.837012	0.923106	1.02603	1.13628	1.24506	1.34539	1.4378	1.5223	1.60133	1.67516	1.74544	1.81211	1.8762	1.93755
				18	1.6965	1.77594	1.85633	1.93874	2.02201	2.10717	2.19311	2.28087	2.36942	2.4598	2.55102	2.64418	2.73825	2.83443	2.9316	3.03103	3.13148	-3.04887	-2.94505	-2.83877	-2.73164	-2.62207	-2.51186	-2.39932	-2.28646	-2.17144	-2.05653	-1.93968	-1.82342	-1.7055	-1.58869	-1.47053	-1.35398	-1.23639	-1.1209	-1.00466	-0.890934	-0.77672	-0.665341	-0.553708	-0.445132	-0.336496	-0.231038	-0.125679	-0.0235259
				19	-0.877676	-0.833829	-0.789194	-0.746287	-0.702718	-0.660874	-0.618457	-0.577781	-0.536595	-0.497165	-0.457241	-0.419059	-0.380316	-0.34323	-0.30539	-0.269007	-0.231525	-0.195164	-0.157254	-0.120042	-0.0808921	-0.0420704	-0.00122874	0.0394448	0.0817753	0.123874	0.166961	0.209735	0.252912	0.29603	0.339538	0.383969	0.429852	0.478601	0.531153	0.589127	0.65404	0.726631	0.809016	0.899867	1.00049	1.10618	1.21607	1.32489	1.43175
				20	3.04228	3.13667	-3.04702	-2.939	-2.81499	-2.66993	-2.50252	-2.31477	-2.10847	-1.88433	-1.64298	-1.39246	-1.14472	-0.913586	-0.706245	-0.522624	-0.358724	-0.208124	-0.0674683	0.0675784	0.196246	0.321762	0.442534	0.563611	0.688108	0.834324	1.0405	1.27574	1.43469	1.54579	1.63754	1.72135	1.79991	1.87591	1.9488	2.02024	2.08895	2.15653	2.22145	2.28536	2.34685	2.40738	2.46596	2.5237	2.58013
				21	0.140231	0.167055	0.181223	0.19131	0.187504	0.177888	0.154951	0.126443	0.0885966	0.0489205	0.00708235	-0.0306082	-0.0637231	-0.0882449	-0.105243	-0.112502	-0.112734	-0.104251	-0.0906482	-0.0699589	-0.046056	-0.0164412	0.0149976	0.0512722	0.0885023	0.130094	0.172091	0.218151	0.264172	0.313944	0.363241	0.415896	0.467681	0.522413	0.576024	0.632296	0.68745	0.745288	0.802412	0.862827	0.923662	0.989606	1.05882	1.13765	1.22649
				22	-0.23051	-0.157977	-0.0839357	-0.0101952	0.0651532	0.139839	0.21618	0.291399	0.368273	0.443466	0.52028	0.594805	0.670951	0.744504	0.819933	0.893249	0.962716	0.992181	0.986649	1.08072	1.18614	1.28275	1.37393	1.45845	1.54187	1.62091	1.70054	1.77692	1.85449	1.92952	2.00587	2.08019	2.15574	2.22968	2.30465	2.37841	2.45322	2.52789	2.60641	2.69625	2.82558	2.99715	3.12945	-3.05123	-2.96551
				23	-1.74595	-1.71727	-1.67863	-1.63464	-1.5886	-1.54222	-1.49663	-1.45275	-1.41073	-1.37124	-1.33389	-1.29924	-1.26643	-1.23615	-1.20711	-1.18051	-1.15467	-1.13147	-1.10873	-1.0889	-1.06918	-1.0524	-1.03527	-1.02084	-1.00545	-0.992194	-0.977071	-0.963025	-0.9459	-0.928821	-0.908063	-0.887378	-0.863458	-0.839978	-0.813407	-0.786733	-0.75647	-0.72526	-0.690335	-0.654321	-0.615429	-0.576517	-0.537393	-0.503428	-0.481993
				24	0.563111	0.629268	0.693948	0.758646	0.822396	0.886352	0.950609	1.01587	1.08195	1.14834	1.2131	1.27466	1.33016	1.37875	1.4182	1.44818	1.46601	1.47004	1.45626	1.42325	1.37021	1.30309	1.22749	1.15208	1.07856	1.01045	0.946169	0.886941	0.832734	0.783669	0.742266	0.705916	0.678187	0.650927	0.626751	0.587191	0.53585	0.494018	0.512121	0.56671	0.637898	0.760819	0.927149	1.03973	1.11483
				25	0.275996	0.22697	0.267201	0.339804	0.429685	0.579312	0.930693	1.01599	1.09881	1.18226	1.26708	1.35168	1.43701	1.52197	1.60747	1.69258	1.77817	1.86335	1.94899	2.03416	2.11973	2.20477	2.29012	2.37483	2.45977	2.54396	2.62832	2.71186	2.79553	2.8784	2.96144	3.04374	3.12632	-3.07487	-2.99244	-2.91037	-2.82769	-2.74508	-2.66167	-2.57804	-2.4935	-2.40847	-2.32253	-2.23595	-2.14869
				26	0.261229	0.331719	0.402167	0.4734	0.543524	0.612442	0.676784	0.735391	0.787818	0.839181	0.891881	0.947602	1.00492	1.06387	1.12329	1.18339	1.2436	1.30415	1.36484	1.4258	1.48704	1.54853	1.6104	1.67251	1.73503	1.79775	1.86086	1.92411	1.98772	2.0514	2.11538	2.17937	2.24363	2.30784	2.37227	2.43661	2.50116	2.56555	2.63012	2.69449	2.75901	2.82325	2.8876	2.95159	3.01563
				27	2.39707	2.46083	2.52407	2.58809	2.65198	2.7168	2.78161	2.84723	2.9127	2.97879	3.04459	3.11095	-3.10623	-3.03964	-2.97334	-2.90638	-2.8396	-2.77203	-2.70447	-2.636	-2.56751	-2.49908	-2.43532	-2.3836	-2.34294	-2.29622	-2.24237	-2.18293	-2.12128	-2.05772	-1.9937	-1.92893	-1.86424	-1.7993	-1.73472	-1.67019	-1.60621	-1.54252	-1.47956	-1.41708	-1.35549	-1.29449	-1.23443	-1.17495	-1.11628
				28	1.86	1.91822	1.97606	2.03374	2.09089	2.14769	2.20373	2.2591	2.31347	2.36684	2.4192	2.47055	2.52148	2.57195	2.62306	2.67442	2.72717	2.78049	2.83531	2.89064	2.94723	3.00413	3.06199	3.11999	-3.10449	-3.04579	-2.98657	-2.92744	-2.86792	-2.80856	-2.7489	-2.68944	-2.62975	-2.57027	-2.51063	-2.45121	-2.39167	-2.33234	-2.27293	-2.21373	-2.15449	-2.09545	-2.0364	-1.97756	-1.91874
				29	-2.52311	-2.46908	-2.41256	-2.35649	-2.29821	-2.24017	-2.18031	-2.12061	-2.05957	-1.99878	-1.93724	-1.87631	-1.8154	-1.75563	-1.69673	-1.63916	-1.58265	-1.52641	-1.47035	-1.41297	-1.3553	-1.29606	-1.23723	-1.17782	-1.11987	-1.0625	-1.00726	-0.953104	-0.901052	-0.849616	-0.799826	-0.749804	-0.701097	-0.651592	-0.603398	-0.554305	-0.506783	-0.458671	-0.412623	-0.366592	-0.323102	-0.278757	-0.231497	-0.168792	-0.0935525
				30	1.55372	1.64459	1.75395	1.82594	1.88711	1.94783	2.00963	2.07091	2.13282	2.19372	2.25506	2.3151	2.37555	2.43452	2.49394	2.55183	2.61027	2.66723	2.7249	2.78124	2.83848	2.89462	2.95187	3.00832	3.06612	3.12356	-3.10053	-3.04118	-2.97974	-2.91745	-2.85313	-2.78872	-2.72515	-2.66617	-2.61324	-2.55724	-2.47232	-2.3847	-2.30657	-2.23675	-2.17085	-2.10905	-2.04861	-1.98963	-1.93058
				31	-2.0794	-2.00357	-1.92694	-1.84746	-1.7621	-1.66859	-1.57477	-1.4893	-1.40998	-1.3339	-1.25837	-1.18304	-1.1067	-1.02979	-0.951457	-0.872517	-0.792295	-0.711804	-0.630362	-0.548963	-0.466759	-0.384636	-0.301639	-0.218648	-0.134766	-0.0510066	0.0333681	0.117178	0.20108	0.283916	0.366513	0.448039	0.529634	0.610948	0.693349	0.777019	0.863211	0.951922	1.04201	1.13057	1.21478	1.29437	1.37078	1.44519	1.51885
				32	1.34503	1.33445	1.32677	1.40984	1.49165	1.56236	1.62784	1.69167	1.75411	1.81705	1.87947	1.94321	2.00682	2.0724	2.13834	2.20721	2.27747	2.35245	2.4308	2.51611	2.6053	2.69765	2.78431	2.86021	2.92116	2.97247	3.01813	3.06443	3.11007	-3.12505	-3.07727	-3.02726	-2.97746	-2.92571	-2.87447	-2.82236	-2.77269	-2.72646	-2.69124	-2.66919	-2.62477	-2.54305	-2.46225	-2.38564	-2.31428
				33	-2.9936	-2.91647	-2.83516	-2.74938	-2.66147	-2.57036	-2.47842	-2.38403	-2.28947	-2.19289	-2.09641	-1.99814	-1.89988	-1.79985	-1.69941	-1.59708	-1.49373	-1.38876	-1.28271	-1.17701	-1.07202	-0.973379	-0.884353	-0.801005	-0.630913	-0.498695	-0.386824	-0.299498	-0.23404	-0.172773	-0.105797	-0.0356792	0.0372513	0.110723	0.185269	0.259522	0.334185	0.408233	0.482228	0.555269	0.627654	0.698571	0.768214	0.836254	0.903418
				34	1.59703	1.65709	1.71606	1.77594	1.8348	1.89425	1.95266	2.01134	2.06921	2.12747	2.18589	2.24578	2.30777	2.373	2.44216	2.51516	2.59172	2.67008	2.74952	2.82776	2.9047	2.97875	3.05127	3.12275	-3.08506	-2.99985	-2.90131	-2.806	-2.72225	-2.64889	-2.58028	-2.5152	-2.45134	-2.38898	-2.32693	-2.2657	-2.20449	-2.14376	-2.08291	-2.0223	-1.96147	-1.9007	-1.83967	-1.77865	-1.71743
				35	0.638357	0.711044	0.779152	0.842078	0.900309	0.954615	1.00644	1.05416	1.09084	1.09329	1.07486	1.08635	1.12164	1.16552	1.21628	1.26686	1.31464	1.34579	1.36177	1.37371	1.39708	1.4393	1.50432	1.59254	1.70806	1.85281	2.03519	2.26313	2.55456	2.9371	-2.88669	-2.46252	-2.21274	-2.08709	-2.01724	-1.95692	-1.89795	-1.83416	-1.76931	-1.7022	-1.63816	-1.57801	-1.52733	-1.48544	-1.4526
				36	-1.48044	-1.41731	-1.35427	-1.29147	-1.22937	-1.16794	-1.10756	-1.04795	-0.98929	-0.931118	-0.873567	-0.816163	-0.759129	-0.702	-0.645127	-0.587942	-0.530932	-0.473279	-0.415632	-0.356771	-0.297514	-0.236047	-0.173282	-0.10717	-0.0400859	0.0237112	0.0779588	0.125267	0.171251	0.220213	0.270389	0.323585	0.377435	0.433593	0.490168	0.548577	0.607224	0.667195	0.727064	0.787567	0.847353	0.906683	0.963912	1.01802	1.06501
				37	3.00717	3.06584	3.12362	-3.10174	-3.04487	-2.98785	-2.93175	-2.87533	-2.81976	-2.76369	-2.70842	-2.65264	-2.59783	-2.54284	-2.48942	-2.43657	-2.3861	-2.33686	-2.29024	-2.24461	-2.20068	-2.15628	-2.11152	-2.06443	-2.01564	-1.96492	-1.91392	-1.86313	-1.8136	-1.76523	-1.718	-1.67137	-1.62466	-1.57749	-1.52905	-1.47959	-1.42846	-1.37645	-1.32296	-1.26914	-1.21421	-1.1595	-1.10394	-1.04909	-0.993526
				38	0.977356	1.04213	1.10679	1.1719	1.2368	1.30193	1.36666	1.43131	1.49522	1.55856	1.62055	1.68117	1.73947	1.79508	1.84725	1.89546	1.94231	1.99252	2.05313	2.1202	2.18897	2.25762	2.32602	2.39402	2.46241	2.5305	2.59931	2.66785	2.73717	2.80623	2.87605	2.9456	3.01585	3.08584	-3.12678	-3.05652	-2.98591	-2.91584	-2.84592	-2.77714	-2.70943	-2.64375	-2.57993	-2.51821	-2.45778
	Panel E: Actual preferred phases. Here I share the preferred phase from each participants and alpha phase angel is the x-axis of the histgram in Fig S4E and S4F.			alpha phase angel (radian)		-3.5	-3	-2.5	-2	-1.5	-1	-0.5	0	0.5	1	1.5	2	2.5	3	3.5	4
				subject ID	1	2	3	4	5	6	7	8	9	10	11	12	13	14	15	16	17	18	19	20	21	22	23	24	25	26	27	28	29	30	31	32	33	34	35	36	37	38
				low word freq condition	0.832579	1.6094	1.17119	0.149515	0.812922	2.05016	0.418486	1.64364	2.68733	0.933516	2.77009	3.06883	-1.31684	-0.940919	-0.38173	-2.45946	0.0830035	-3.1344	0.672567	1.56269	2.48743	-0.604981	0.560732	0.70856	0.51267	2.58989	2.36904	2.89396	2.28183	1.79518	-0.469986	-0.240055	2.53446	0.120451	1.49468	1.85012	-1.72694	-0.85421
				high word freq condition	-0.394187	-1.49125	2.79903	3.04167	0.984087	-2.09718	2.34739	0.240695	-2.36205	0.539176	-0.822154	-0.114872	-1.25622	2.04119	-1.39393	-1.38414	-0.590672	-2.13279	-1.59334	-0.302681	-0.978551	2.11822	2.84018	-2.22836	1.78046	0.153412	2.40077	1.5268	2.29924	0.718174	-1.23261	0.38753	-1.41242	1.88036	1.62656	-0.00582923	0.886387	1.14581
			Panel F:	Difference of preferred phases (low-high)	1.22677	3.10065	-1.62784	-2.89216	-0.171165	4.14733	-1.9289	1.40295	5.04938	0.39434	3.59224	3.1837	-0.0606194	-2.98211	1.0122	-1.07532	0.673676	-1.00161	2.26591	1.86537	3.46598	-2.72321	-2.27945	2.93692	-1.26779	2.43647	-0.0317279	1.36716	-0.0174025	1.077	0.762628	-0.627586	3.94689	-1.75991	-0.131879	1.85595	-2.61333	-2.00002
[truncated: 156 more columns]

## Sheet: Fig_S6
Panel A				time points (s)
Descriptions: averaged power difference (fT/m)2 as shown in Fig S6A. Data are from 38 participants.			frequency points (Hz)	-0.4	-0.399	-0.398	-0.397	-0.396	-0.395	-0.394	-0.393	-0.392	-0.391	-0.39	-0.389	-0.388	-0.387	-0.386	-0.385	-0.384	-0.383	-0.382	-0.381	-0.38	-0.379	-0.378	-0.377	-0.376	-0.375	-0.374	-0.373	-0.372	-0.371	-0.37	-0.369	-0.368	-0.367	-0.366	-0.365	-0.364	-0.363	-0.362	-0.361	-0.36	-0.359	-0.358	-0.357	-0.356	-0.355
			4	3.22358	3.23219	3.24018	3.24873	3.25663	3.26512	3.27292	3.28134	3.28903	3.29739	3.30498	3.31326	3.32075	3.32896	3.33635	3.34447	3.35175	3.3598	3.36697	3.37493	3.382	3.38987	3.39682	3.4046	3.41144	3.41913	3.42586	3.43344	3.44006	3.44754	3.45405	3.46143	3.46782	3.47509	3.48137	3.48852	3.49468	3.50172	3.50777	3.51469	3.52062	3.52742	3.53323	3.53991	3.5456	3.55215
			5	-0.0751449	-0.075347	-0.0754969	-0.0755903	-0.0756408	-0.0756263	-0.0755783	-0.0754569	-0.0753114	-0.0750844	-0.0748428	-0.0745118	-0.0741757	-0.0737426	-0.0733139	-0.0727809	-0.0722616	-0.0716313	-0.0710239	-0.0702991	-0.0696061	-0.06879	-0.0680145	-0.0671106	-0.0662557	-0.0652679	-0.0643372	-0.0632696	-0.0622668	-0.061124	-0.0600533	-0.0588401	-0.0577058	-0.0564275	-0.0552345	-0.0538965	-0.0526497	-0.0512579	-0.0499628	-0.0485235	-0.0471856	-0.0457053	-0.0443307	-0.0428163	-0.0414113	-0.0398699
			6	0.256968	0.239333	0.221777	0.204039	0.186386	0.168556	0.150816	0.132905	0.115088	0.097106	0.0792231	0.0611807	0.0432408	0.0251484	0.00716077	-0.0109719	-0.0289983	-0.0471618	-0.0652184	-0.0834035	-0.101482	-0.11968	-0.137773	-0.155975	-0.174074	-0.192273	-0.210372	-0.22856	-0.246651	-0.264821	-0.282898	-0.301043	-0.3191	-0.337214	-0.355246	-0.373323	-0.391324	-0.409359	-0.427325	-0.445313	-0.463238	-0.481175	-0.499056	-0.516937	-0.534772	-0.552593
			7	5.03074	5.05644	5.08188	5.10732	5.1325	5.15766	5.18254	5.2074	5.23197	5.25651	5.28074	5.30492	5.3288	5.35261	5.3761	5.3995	5.42258	5.44557	5.46821	5.49074	5.51293	5.53498	5.55668	5.57822	5.59941	5.62041	5.64106	5.66151	5.68159	5.70144	5.72093	5.74016	5.75903	5.77761	5.79583	5.81373	5.83127	5.84847	5.8653	5.88176	5.89785	5.91355	5.92887	5.94377	5.9583	5.97238
			8	14.1643	14.2483	14.3307	14.4114	14.4905	14.5678	14.6435	14.7172	14.7893	14.8595	14.9279	14.9944	15.059	15.1217	15.1825	15.2412	15.298	15.3528	15.4056	15.4563	15.505	15.5515	15.596	15.6384	15.6786	15.7166	15.7525	15.7863	15.8178	15.8472	15.8743	15.8992	15.9219	15.9423	15.9605	15.9765	15.9901	16.0016	16.0107	16.0176	16.0221	16.0245	16.0245	16.0223	16.0177	16.011
			9	16.7413	16.8567	16.97	17.0815	17.1908	17.2981	17.4033	17.5064	17.6071	17.7058	17.802	17.8961	17.9877	18.077	18.1637	18.2481	18.3298	18.4092	18.4858	18.5599	18.6312	18.7	18.7659	18.8292	18.8896	18.9473	19.0019	19.0539	19.1028	19.1489	19.1919	19.2321	19.2691	19.3032	19.3341	19.362	19.3867	19.4083	19.4268	19.4421	19.4542	19.4631	19.4687	19.4711	19.4703	19.4662
Here, 0 time point indicates the saccade onset towards the target words, and the values are indexed by color in Fig S6A.			10	17.4682	17.5376	17.6047	17.6693	17.7315	17.7912	17.8485	17.9033	17.9557	18.0054	18.0528	18.0975	18.1397	18.1793	18.2165	18.2509	18.2829	18.3121	18.3389	18.3629	18.3844	18.4031	18.4194	18.4327	18.4437	18.4517	18.4573	18.4599	18.4601	18.4574	18.4521	18.4439	18.4333	18.4196	18.4035	18.3844	18.3627	18.3381	18.311	18.2808	18.2481	18.2125	18.1742	18.133	18.0892	18.0424
			11	16.3874	16.3377	16.2853	16.23	16.1721	16.1116	16.0485	15.9829	15.9149	15.8447	15.7721	15.6974	15.6206	15.5418	15.461	15.3785	15.294	15.208	15.1202	15.031	14.9402	14.8481	14.7546	14.66	14.564	14.4672	14.3691	14.2703	14.1704	14.0699	13.9684	13.8665	13.7637	13.6606	13.5569	13.4528	13.3483	13.2435	13.1384	13.0332	12.9277	12.8222	12.7165	12.611	12.5053	12.3997
			12	13.6668	13.536	13.4022	13.2655	13.126	12.984	12.8395	12.6926	12.5435	12.3922	12.2391	12.084	11.9273	11.769	11.6093	11.4482	11.286	11.1228	10.9587	10.7937	10.6282	10.4622	10.2958	10.1291	9.96245	9.79569	9.62916	9.46283	9.29697	9.13155	8.96684	8.80281	8.63972	8.47754	8.31651	8.15661	7.99807	7.84086	7.68521	7.53107	7.37868	7.22798	7.07919	6.93226	6.78738	6.64453
			13	10.4183	10.288	10.1546	10.0182	9.87882	9.7367	9.59191	9.44459	9.29486	9.14285	8.98868	8.83251	8.67445	8.51466	8.35325	8.1904	8.0262	7.86086	7.69445	7.5272	7.35916	7.19057	7.02148	6.85213	6.68258	6.51306	6.34362	6.1745	6.00575	5.83759	5.67008	5.50344	5.33773	5.17315	5.00976	4.84775	4.6872	4.52827	4.37103	4.21565	4.0622	3.91081	3.76157	3.61459	3.46997	3.32778
			14	8.34412	8.22268	8.09764	7.96914	7.83732	7.70233	7.56433	7.42348	7.27993	7.13386	6.98544	6.83483	6.68223	6.52779	6.37173	6.2142	6.05541	5.89552	5.73476	5.57327	5.41128	5.24895	5.08651	4.92409	4.76194	4.60019	4.43908	4.27873	4.11939	3.96118	3.80432	3.64892	3.49523	3.34334	3.19347	3.04572	2.90029	2.75728	2.61688	2.47918	2.34434	2.21247	2.08368	1.95811	1.83583	1.71696
			15	8.49803	8.39173	8.28297	8.17193	8.05883	7.94385	7.82723	7.70914	7.58981	7.46944	7.34824	7.2264	7.10414	6.98166	6.85915	6.73682	6.61485	6.49345	6.37278	6.25305	6.1344	6.01705	5.90112	5.78681	5.67424	5.56359	5.45498	5.34857	5.24444	5.14278	5.04363	4.94716	4.85342	4.76254	4.67456	4.58959	4.50767	4.42888	4.35325	4.28084	4.21165	4.14574	4.08311	4.02377	3.96772	3.91495
			16	9.90882	9.8204	9.73116	9.64138	9.55126	9.46105	9.37098	9.28127	9.19212	9.10377	9.0164	8.93023	8.84543	8.76219	8.68067	8.60105	8.52346	8.44806	8.37499	8.30435	8.23626	8.17082	8.10813	8.04826	7.99127	7.93722	7.88617	7.83812	7.79312	7.75116	7.71225	7.67637	7.64351	7.61361	7.58665	7.56256	7.5413	7.52276	7.50689	7.49357	7.48273	7.47423	7.46798	7.46385	7.46171	7.46143
			17	10.8551	10.7824	10.7089	10.6348	10.5603	10.4858	10.4113	10.3371	10.2635	10.1905	10.1184	10.0474	9.97755	9.90912	9.84221	9.77698	9.71353	9.652	9.59248	9.53507	9.47985	9.4269	9.37627	9.32801	9.28216	9.23874	9.19777	9.15924	9.12316	9.0895	9.05823	9.02931	9.00269	8.97831	8.9561	8.93599	8.91788	8.90169	8.88731	8.87464	8.86356	8.85395	8.84569	8.83865	8.8327	8.82769
			18	11.1654	11.1139	11.0598	11.0033	10.9445	10.8836	10.8208	10.7563	10.6903	10.623	10.5544	10.4848	10.4144	10.3433	10.2717	10.1998	10.1276	10.0554	9.98325	9.91132	9.83973	9.76861	9.69806	9.62821	9.55915	9.49099	9.42379	9.35766	9.29266	9.22886	9.16631	9.10508	9.04521	8.98674	8.9297	8.87412	8.82001	8.7674	8.71629	8.66668	8.61857	8.57196	8.52683	8.48317	8.44094	8.40015
			19	11.0615	11.0183	10.9703	10.9177	10.8607	10.7994	10.7341	10.665	10.5922	10.5161	10.4367	10.3543	10.2692	10.1816	10.0917	9.99965	9.9058	9.81033	9.71348	9.61547	9.51654	9.41688	9.31675	9.21633	9.11586	9.01554	8.91556	8.81613	8.71744	8.61967	8.523	8.42761	8.33365	8.24129	8.15067	8.06194	7.97523	7.89066	7.80837	7.72844	7.651	7.57612	7.50391	7.43442	7.36775	7.30394
			20	10.9365	10.8904	10.8377	10.7788	10.7138	10.6431	10.5667	10.485	10.3983	10.3069	10.2109	10.1108	10.0067	9.89915	9.7883	9.67452	9.55811	9.43943	9.31877	9.19648	9.07288	8.94829	8.82303	8.69743	8.57178	8.44642	8.32162	8.19769	8.07491	7.95357	7.83393	7.71625	7.60078	7.48776	7.37742	7.26996	7.16559	7.06451	6.96689	6.8729	6.78268	6.69638	6.61412	6.53601	6.46216	6.39265
			21	10.8062	10.7573	10.7008	10.637	10.566	10.4882	10.4038	10.3131	10.2165	10.1142	10.0066	9.89397	9.77676	9.65529	9.52996	9.40113	9.26919	9.13453	8.99755	8.85864	8.71819	8.57659	8.43424	8.29152	8.14881	8.00649	7.86493	7.72448	7.58549	7.44831	7.31325	7.18064	7.05079	6.92397	6.80046	6.68052	6.56441	6.45234	6.34452	6.24116	6.14243	6.0485	5.9595	5.87557	5.79681	5.72333
			22	10.518	10.4669	10.4079	10.3411	10.2667	10.185	10.0963	10.0008	9.89894	9.79091	9.67709	9.55784	9.43352	9.30451	9.17118	9.03393	8.89318	8.74931	8.60275	8.45391	8.30321	8.15106	7.99788	7.84409	7.69009	7.53629	7.38308	7.23086	7.08	6.93088	6.78386	6.63927	6.49747	6.35876	6.22346	6.09185	5.96422	5.84081	5.72186	5.60761	5.49826	5.39398	5.29496	5.20134	5.11325	5.0308
			23	9.96938	9.9113	9.84521	9.7713	9.68979	9.60094	9.50499	9.40225	9.29301	9.17761	9.05638	8.92968	8.79788	8.66138	8.52057	8.37585	8.22765	8.07638	7.92249	7.7664	7.60855	7.44937	7.28931	7.12879	6.96824	6.80808	6.64874	6.49061	6.3341	6.17958	6.02745	5.87805	5.73173	5.58882	5.44965	5.31449	5.18365	5.05737	4.93591	4.81948	4.70828	4.60251	4.50233	4.40788	4.31928	4.23664
			24	9.15472	9.08788	9.01327	8.9311	8.84163	8.74512	8.6419	8.53225	8.41654	8.29512	8.16836	8.03667	7.90044	7.7601	7.61607	7.46881	7.31876	7.16636	7.01208	6.85637	6.69969	6.54248	6.3852	6.22828	6.07216	5.91726	5.76398	5.61274	5.4639	5.31784	5.17491	5.03544	4.89975	4.76813	4.64086	4.51818	4.40034	4.28754	4.17997	4.07781	3.98118	3.89023	3.80504	3.7257	3.65227	3.58478
			25	8.12214	8.0477	7.96634	7.87834	7.78399	7.68359	7.57749	7.46603	7.34958	7.22852	7.10327	6.97423	6.84182	6.70648	6.56865	6.42877	6.28729	6.14464	6.00127	5.85763	5.71412	5.57119	5.42924	5.28866	5.14984	5.01315	4.87893	4.74752	4.61923	4.49435	4.37315	4.25589	4.14278	4.03402	3.92981	3.83029	3.73561	3.64586	3.56114	3.48151	3.40703	3.3377	3.27355	3.21455	3.16067	3.11186
			26	6.93428	6.84885	6.75788	6.66168	6.56057	6.4549	6.34502	6.23131	6.11416	5.99396	5.87112	5.74606	5.61919	5.49093	5.36172	5.23196	5.10208	4.97248	4.84358	4.71574	4.58936	4.46478	4.34236	4.22242	4.10525	3.99115	3.88038	3.77316	3.66971	3.57023	3.47486	3.38376	3.29702	3.21475	3.13699	3.06379	2.99516	2.9311	2.87157	2.81653	2.76591	2.71961	2.67754	2.63959	2.60561	2.57548
			27	5.76178	5.66495	5.56407	5.45948	5.3515	5.24047	5.12677	5.01076	4.89281	4.77331	4.65266	4.53123	4.40942	4.28763	4.16623	4.04561	3.92615	3.80819	3.69209	3.57818	3.46678	3.35818	3.25265	3.15045	3.05181	2.95693	2.86599	2.77914	2.69652	2.61822	2.54432	2.47486	2.40988	2.34936	2.29328	2.24159	2.19421	2.15105	2.11199	2.0769	2.04562	2.018	1.99385	1.973	1.95523	1.94036
			28	4.81744	4.71476	4.60916	4.50092	4.39034	4.27774	4.16344	4.04774	3.931	3.81354	3.69572	3.57786	3.46033	3.34346	3.2276	3.11308	3.00023	2.88938	2.78084	2.67489	2.57181	2.47188	2.37532	2.28237	2.19322	2.10806	2.02703	1.95026	1.87786	1.80991	1.74647	1.68756	1.63318	1.58332	1.53792	1.49693	1.46023	1.42774	1.3993	1.37477	1.35398	1.33674	1.32286	1.31214	1.30435	1.29929
			29	4.17548	4.07309	3.96824	3.86116	3.75207	3.6412	3.52879	3.41511	3.30042	3.18501	3.06914	2.95313	2.83727	2.72187	2.60725	2.49373	2.38161	2.27122	2.16287	2.05685	1.95347	1.85301	1.75574	1.66192	1.57179	1.48558	1.40349	1.3257	1.25238	1.18366	1.11966	1.06047	1.00614	0.956724	0.912227	0.872635	0.837906	0.807977	0.782756	0.762129	0.745962	0.734099	0.726365	0.722571	0.72251	0.725968
			30	3.80857	3.70939	3.60758	3.50327	3.39661	3.28776	3.17689	3.06419	2.94989	2.8342	2.71739	2.59973	2.48151	2.36303	2.24461	2.1266	2.00934	1.89319	1.77851	1.66566	1.55502	1.44694	1.34179	1.23991	1.14165	1.04732	0.957242	0.871699	0.790962	0.715274	0.644857	0.579901	0.52057	0.466996	0.419279	0.377487	0.341655	0.311783	0.28784	0.269762	0.257454	0.250791	0.249621	0.253764	0.263017	0.277157
Panel B			pre-target words
Descriptions: averaged difference of the alpha power (fT/m)2 as shown in Fig S6B. Data are from 38 participants.			low freq condition	high freq condition
			301.062	320.153
			1050.37	1169.83
			1172.7	1223.38
			219.459	258.201
			139.843	135.374
			315.138	318.149
			155.064	166.413
			379.807	377.945
			365.102	354.374
			317.45	293.25
			260.432	272.855
			102.112	109.286
			315.397	308.65
			406.277	461.781
			262.894	272.502
			63.3054	64.6
			410.005	405.502
			1289.92	1294.32
			96.3536	95.2324
			365.831	402.799
			965.949	842.659
			586.115	541.52
			214.737	248.845
			219.007	249.418
			135.116	149.835
			624.285	675.248
			362.928	371.779
			1807.33	1782.93
			249.888	226.671
			136.395	133.894
			620.53	704.889
			164.562	159.432
			372.389	388.165
			123.727	117.782
			277.964	291.978
			699.012	690.077
			213.934	220.235
			684.658	632.393
[truncated: 755 more columns]
